# Supplementary material for: MRI perfusion analysis using freeware, standard imaging software
Source: BMC Vet Res. 2020 May 18;16:141. doi: 10.1186/s12917-020-02352-0 (PMC7236203; doi:10.1186/s12917-020-02352-0)
Supplement: Supplementary file 1 — Additional file 1. [file 12917_2020_2352_MOESM1_ESM.xlsx]

## Sheet: Daten gesund
Dog	dynamic	AIF re	AIF li	GS re	GS li	H re	H li	Nc re	Nc li	Th re	Th li	Lp re	Lp li	Cs re	Cs li
1	0	2199834473	2174544434	2249203857	2183288574	2127315674	2297093994	2300770752	2372964111	1968390015	2050434570	2441431152	2532478516	1756571167	1806109985
1	1	2165127930	2151003174	2243822998	2165416016	2179603516	2366506836	2320052246	2322922119	1989577271	2047206421	2354316650	2522070801	1768040894	1771962158
1	2	2201852295	2064908936	2221810059	2142163330	2080291504	2282968994	2257723633	2404710938	1993108521	2036229248	2398291504	2520796143	1722586792	1785621338
1	3	2140914062	2056837891	2215940430	2145045654	2116436768	2284986816	2304358154	2355207031	2028924438	2058183350	2338452637	2515061523	1756995850	1796176025
1	4	2218802246	2140914062	2247002686	2127749756	2150827637	2318482666	2283282959	2352516602	2002188354	2010400879	2370180664	2480439453	1757845581	1798038574
1	5	2209923584	2150330566	2216918457	2110838867	2137843262	2342696533	2321845703	2322383789	1988063477	2013629517	2389663574	2544160645	1766341675	1749610718
1	6	2090871826	2134860352	2247736572	2132939209	2097486816	2317271973	2314222656	2337988281	1980496460	2049788818	2428071777	2553931396	1752322998	1823494385
1	7	2151002930	2063564209	2250916260	2127750000	2105909424	2290636963	2311084229	2343907227	1949977051	1992966675	2306167236	2505928467	1776536987	1774445801
1	8	2164320801	2097194580	2210804199	2096233643	2104505127	2342696777	2261759277	2364892822	2002692871	2012661133	2386323730	2552656250	1729808350	1823494263
1	9	2153020996	2050784424	2216184814	2116988037	2130473877	2306375488	2344714355	2364354492	1964858521	2098216797	2392724609	2498281494	1743826904	1772583252
1	10	2226469727	2246513428	2231593994	2147351807	2144160156	2351574951	2278798828	2325612305	2016565430	2048820557	2403022949	2488723389	1756570923	1732847412
1	11	2164724121	2067599365	2240888184	2140241211	2134333984	2274897705	2241581055	2328840820	2033212524	2031386230	2337895752	2499768311	1799476318	1773203735
1	12	2175620605	2083069824	2243823242	2110454590	2100995850	2324132568	2311083984	2359511719	1995882446	2049466064	2349306885	2484050537	1756995850	1704287231
1	13	2208712891	2091813721	2226702148	2173103516	2116436768	2284986816	2297631836	2315388916	2044562744	2120816406	2355708496	2525256836	1710267212	1812939453
1	14	1806761475	1604844727	2235507324	2188477051	2142756348	2321307617	2217815430	2303012695	1994621704	2075616943	2264418945	2511662842	1703470581	1770720459
1	15	1117068726	817219727	2037393433	2034929932	1961327393	2297497559	2100333008	2192166992	1917439575	2027512085	1984428345	2290339355	1701771240	1683177612
1	16	742963745	718346252	1868140503	1794135742	1725504883	2040426147	2025897583	2002222046	1800658203	1886103149	1908724854	2228742676	1596419434	1713600220
1	17	1038373657	785607178	1871564575	1867546875	1619876221	2043251343	1975227905	2037197754	1741888428	1793767090	2007250244	2189023193	1587498535	1591288940
1	18	1477452637	1346562988	2031278931	1982082031	1800953979	1975049072	2140241211	2122753418	1812260376	1892882812	2187045166	2405674561	1584100098	1734710083
1	19	1760755249	1685557739	2149168701	2080283203	1953958008	2192570557	2307496826	2230909180	1961327393	2009755127	2372407715	2503379639	1645696777	1796796997
1	20	1841064819	1792502563	2187568115	2119294189	2060288574	2151810059	2260862549	2312160400	1982262207	2125659180	2348471680	2503379395	1740003662	1792450928
1	21	1759948242	1731295288	2142564453	2059913086	2079589600	2282161621	2230370605	2373502197	2029933716	2003943848	2325649902	2502317627	1692000610	1832807495
1	22	1583993896	1632421509	2159686035	2068944824	2005895020	2300322510	2192704590	2282027100	1979992676	2043331665	2290859375	2472368652	1638900024	1789967407
1	23	1557762085	1332438110	2114927002	2008410156	1994665771	2167549316	2167145508	2251894287	1885406494	2023314941	2236586670	2422029297	1682655029	1765753418
1	24	1547672852	1364723389	2102697754	2032047607	1981330200	2192166748	2168939209	2204004639	1972425537	1982958618	2295869385	2429675537	1617234863	1747127441
1	25	1594890259	1567851196	2134004150	2043578125	1950799805	2243016113	2177907227	2244361572	1951742798	1964232910	2281674316	2436260254	1720887329	1807972412
1	26	1710713257	1616951660	2170937012	2067599609	2024494385	2215977051	2259069092	2227680664	1961579712	1990061523	2313125000	2488936035	1695823853	1833428345
1	27	1802322510	1574577271	2171915283	2032624023	2012913696	2230101807	2212883545	2261041992	2010007324	2044300659	2307002197	2512087646	1702195923	1789346558
1	28	1788197998	1655290161	2145500488	2081052002	2032214722	2276915527	2247410156	2292788818	1932069092	2003620972	2325649414	2501467773	1653343506	1789346558
1	29	1722820312	1666724731	2154304932	2048958252	2037478394	2280144043	2274763184	2219609131	1901045044	1967461548	2262192139	2491697021	1717913696	1783758667
1	30	1682060181	1633766968	2179497314	2105073975	2050813965	2239787598	2277005127	2370811768	1952247314	2015243774	2335947510	2455801270	1729383423	1789346436
1	31	1690131592	1692956543	2140608398	2065869873	1962731201	2275301270	2256378418	2310545898	1965110962	1983927002	2308393799	2474492920	1743826904	1819148315
1	32	1816043945	1704390747	2156017090	2069713623	2044497070	2249069580	2248307373	2254046631	1950986328	2029449219	2259965820	2475129639	1673734009	1804868286
1	33	1829765015	1651254517	2188546875	2065293457	2036776611	2206695068	2329916992	2352516846	1996134766	1981989990	2320083008	2493395996	1782484375	1788725708
1	34	1834204346	1721206055	2200042480	2057414551	2055375732	2234541016	2265346436	2367045166	2003701660	2051403320	2307002197	2473429932	1758270386	1771341309
1	35	1831782959	1777032593	2188302246	2092197998	2062043213	2274897949	2226783691	2328840576	2008242065	2051080566	2289189697	2436896973	1722161743	1737814331
1	36	1804743896	1769633789	2181209473	2088162109	2111875000	2290636963	2206605225	2294403320	1954012939	2026866455	2339565430	2482563721	1669061157	1814802246
1	37	1843889893	1744074829	2198819580	2100845947	2027301514	2243016113	2286421631	2276108398	1954517090	2047206299	2298652100	2477254150	1729383667	1753956909
1	38	1855996826	1801919067	2181209717	2085856201	2058885010	2247051514	2277004883	2305164795	1993108521	2060119873	2371572266	2479590088	1712816040	1801763916
1	39	1835818604	1801919067	2174360840	2083741943	2059586914	2241805176	2260414062	2228756836	1977470093	2002007080	2340400879	2447729736	1677132324	1704287354
2	0	2121193604	1876155762	2785066895	2531608154	2750344482	2889030518	2936713623	2666797363	2410517334	2498504395	2645005615	2913528809	2383567139	2040553101
2	1	2169110352	1843432007	2782018066	2536015869	2751902832	2827924072	2984396484	2624724121	2389200195	2431079102	2669818115	2883704834	2304679688	2041955566
2	2	2150411133	1799800537	2781713135	2537217773	2759694092	2798873535	2946998047	2681900635	2421175781	2432697510	2623645264	2833465332	2325131836	2023022583
2	3	2200665283	1897971436	2763420410	2528803223	2822024902	2751791504	2990941162	2682979248	2394249023	2470994873	2621056152	2792812256	2384151367	2067199463
2	4	2134049316	1793567505	2757018066	2536817139	2804884033	2716730469	2920819092	2634433350	2413322021	2445643066	2562153564	2787664062	2378892334	2057382324
2	5	2089638672	1838757324	2789640137	2551242188	2772160400	2762810791	2903054932	2585887207	2480078369	2492031494	2648026367	2805239014	2277215088	2078418945
2	6	2166772949	1887063599	2811286377	2522392090	2716062744	2743777588	2979721680	2558917236	2522151611	2540038086	2634649170	2795297607	2315197998	2014607910
2	7	1996142456	1846548584	2773481445	2514378174	2831374512	2768821045	2913339600	2695925049	2389200195	2458588623	2612425781	2796007812	2318119629	2081223877
2	8	2148073730	1756169067	2743298340	2577688232	2781510010	2737767090	2925493896	2636590820	2422858643	2471534180	2610699707	2857076172	2220533203	2085431152
2	9	2198327881	1740586304	2808237549	2521991455	2664639648	2792863037	2947933105	2663561035	2470541748	2466679688	2625802979	2781983398	2299420410	1999181030
2	10	2165604248	1922903809	2764944824	2547635986	2790859619	2651617188	2926428955	2617172363	2453712402	2470455566	2618682861	2811807373	2335065918	2055979980
2	11	2255594238	1774868286	2828969482	2495946045	2826699707	2705711182	3004965576	2577256836	2485688232	2413279053	2642416504	2824056641	2354349609	2017412842
2	12	2107169189	1857456543	2810981445	2451067871	2730086914	2723742676	3023664795	2607463135	2445858887	2470455566	2553091797	2844826904	2313445068	2050370117
2	13	2128205811	1921345459	2814335205	2530005371	2689572021	2823916992	2928298828	2607463379	2403785400	2502280029	2666150146	2806836670	2306432617	2008998169
2	14	2166772949	1913554199	2796347412	2481921631	2692688477	2754796631	2888095459	2571862793	2448102783	2478546387	2637669678	2830802490	2360192871	2014607910
2	15	2172616455	1686046875	2790859619	2535214355	2673989258	2728751465	2986266357	2664639648	2464932129	2524934814	2678232666	2816955566	2361361816	2025126221
2	16	1441009155	1011316528	2555493164	2283977051	2638149170	2570475830	2720737549	2353944824	2317956055	2310792969	2532810303	2703162598	2171447754	1821070923
2	17	722257629	542277588	2100309326	1888889038	2368568604	2302008301	2234557617	2027067993	1953882202	2003334473	2278213135	2340480469	1930695068	1640155884
2	18	577338623	478388550	1773784180	1618818726	2131711914	2093645508	1963418823	1772470947	1681247437	1608493042	2021889771	2084845459	1698123535	1487990967
2	19	596037842	517345276	1790552612	1614411011	2125478760	2107669922	1966223633	1809150146	1637491211	1643014771	1973128052	2042594604	1641441528	1464850586
2	20	876526245	638890259	2002138428	1866850586	2195600830	2204839111	2288785400	2095032471	1871418579	1741185669	2086833740	2191537598	1812656250	1623326538
2	21	1070530762	733944641	2332626953	2083628174	2407525391	2531407715	2486062256	2378757324	2061589844	2009807251	2214563721	2398353271	2027697388	1747442749
2	22	1342838135	995733765	2504273438	2271956055	2491671875	2664639648	2801144043	2603148193	2128906982	2110675293	2423419678	2583156006	2135218018	1907321045
2	23	1756558594	1444515259	2621346924	2428628906	2744111328	2666643311	2807688721	2557838379	2308980469	2321580811	2531084229	2688605469	2227545410	1934668701
2	24	1631507568	1483471924	2712505615	2459883301	2716062744	2743777588	2940453369	2667876221	2409395264	2431079102	2570136719	2739732422	2294161377	1966924927
2	25	1730847168	1366601807	2717078857	2437444092	2761252441	2662636230	2806753906	2580493164	2390322021	2387927246	2539930420	2721980225	2218195801	2011101807
2	26	1659556396	1284013550	2557932129	2441451172	2652173584	2652618896	2791794434	2435933838	2361151367	2315647461	2560643311	2736537109	2143398926	1979546875
2	27	1484251099	1042481812	2556712646	2343680908	2580493164	2628576904	2733826904	2489874023	2317395264	2251998291	2558701416	2646532227	2184887695	1917138184
2	28	1501781616	1107929199	2565859131	2320841064	2547769531	2580493164	2649680420	2427303467	2219224121	2247683105	2521375000	2654520996	2148657959	1919943115
2	29	1417635132	1126628418	2559761475	2284778320	2549327881	2573480957	2741306641	2484479980	2274199951	2287598633	2472613037	2638543701	2132296143	1931162598
2	30	1708641846	1173376465	2574395752	2310423096	2642823975	2600528076	2752526123	2428382324	2262419434	2244446533	2521375000	2644046875	2143983154	1958510254
2	31	1596446411	1120395386	2572871338	2338071045	2672431152	2643603027	2827322998	2495267822	2289346191	2209385498	2555465088	2639608887	2136386719	1936071167
2	32	1799800537	1405558594	2594822510	2357705322	2700479980	2683672852	2860046631	2503898438	2300004883	2301623047	2541872070	2643691895	2230467041	1857534424
2	33	1608133423	1162468628	2567993164	2378541504	2638149170	2680667725	2811428711	2519001465	2317395264	2318883789	2487932129	2697481689	2224623535	1940278442
2	34	1699292236	1329203369	2672261719	2373733154	2647498779	2626573486	2811428711	2544892822	2346004883	2325356689	2593438965	2733874268	2191315674	1980248047
2	35	1667737305	1310504150	2609456787	2392966797	2697363281	2717732178	2800209229	2553523193	2297760986	2331829590	2547266113	2707245605	2135218018	1905918701
2	36	1788113525	1263756104	2622871338	2419011963	2664639648	2655624023	2793664551	2493110352	2375175781	2322659668	2564958496	2682924805	2211767822	1966223633
2	37	1726172363	1252848145	2637810547	2362113037	2697363281	2672653809	2803948975	2553523193	2317956055	2341538818	2606600342	2708665771	2155085938	2020217773
2	38	1717991455	1485030273	2653664062	2408193115	2566468750	2664639648	2873136230	2558917236	2365639160	2314029297	2576393799	2701742432	2174953857	1924150391
2	39	1698123535	1349460815	2692078857	2382949219	2639707520	2630580566	2809558838	2514686279	2300565918	2296768555	2522238037	2690735840	2237479248	1944485840
3	0	1421121826	1176598633	2070236084	1962802368	1967528687	2178512207	2133577637	2139352295	1858821045	1919844604	1920853271	2115066895	1688202515	1727156006
3	1	1394052856	1175876831	2029740967	1980848267	1943553223	2115711914	2100011963	2099651123	1837669434	1853758911	1926932007	2072677979	1689104736	1711069336
3	2	1394955078	1199697510	2050529785	1989269775	1943553223	2055077393	2098929199	2104162598	1876699219	1890348633	1901857544	2045724243	1690007080	1761494995
3	3	1354351685	1134010132	2022811279	2009120361	1938912842	2075649902	2041001587	2076191406	1835403198	1897816040	1902997192	2064154297	1710308838	1740767822
3	4	1456311523	1163605469	2041651245	1969118408	1893282227	2130870605	2052370605	2087018799	1800906006	1872800537	1923702637	2059085938	1663389282	1674564819
3	5	1441874756	1217021606	2006786377	2001901978	1906430054	2128705078	2079980957	2056340820	1825582886	1885121582	1875073486	2074060303	1733768555	1769229004
3	6	1333598755	1219187134	2026276123	2014233398	1931178833	2102718994	2102177490	2087921143	1838424805	1830236938	1926741943	2089034668	1695872070	1732415161
3	7	1385932129	1150612427	2035154663	1989570557	1955927612	2149277588	2084312012	2076191406	1808711914	1866079956	1911165405	2064845459	1717076050	1747264404
3	8	1361570068	1180207886	2018913330	2000999634	1890188721	2088643066	2103801758	2179955811	1811229980	1890722046	1902427368	2062541504	1674667969	1710760010
3	9	1429242554	1197531982	2020645752	1972426880	1942779785	2156856934	2050746338	2137547607	1854540405	1863839722	1919333618	2089725830	1706699585	1721896973
3	10	1420219482	1174433105	2031906494	1954080078	1941233032	2150360352	2035046387	2129427002	1883497925	1829863525	1893119507	2060007568	1708955322	1714781616
3	11	1441874756	1203306641	2026059570	1970020752	1984543457	2113546387	2075108398	2125817871	1832129761	1895202515	1924462524	2065766846	1662938110	1729630981
3	12	1383225220	1193200928	2027358887	1987164429	1981449829	2078898193	2059408447	2050024658	1842705566	1856372437	1877162964	2074060303	1640831787	1764279175
3	13	1039449097	758653503	2019779541	2002503540	1956701050	2084312012	2122208496	2068972900	1746012573	1861226196	1875833252	2083736084	1675570312	1714472290
3	14	364529022	280795624	1933808472	1835878906	1855385742	2041001587	1924063599	1889415283	1745509033	1774605469	1678847046	1887226685	1606544434	1616095825
3	15	261666870	249034683	1661169556	1600980225	1634193359	1771394531	1607356445	1691811646	1506798340	1585309204	1508834839	1738404907	1454506836	1428623779
3	16	323925537	356588776	1549861938	1588949463	1525917480	1568918457	1553218506	1733317383	1474063721	1544612427	1422973877	1651784180	1416159180	1342003052
3	17	665897095	869094971	1670048218	1751964966	1697612183	1621973633	1764897949	1887610718	1656370239	1695078613	1577219604	1856356567	1548346069	1440070068
3	18	1089075562	1005522644	1902191895	1932725708	1809755127	1795215210	2005270508	2044610840	1810222778	1806341553	1745902100	1992047119	1628650635	1607743164
3	19	1089075562	924676575	1959794678	1951072388	1884774902	1916484253	2122208496	1994082031	1783783325	1841064453	1831383179	2056321533	1659780029	1646722534
3	20	828310974	732667236	1968240112	1982352173	1942779907	2000939453	2031798096	2101455566	1748782471	1856745850	1805548950	2021995728	1622785767	1655384521
3	21	581080933	599126892	1903924316	1901145142	1865439941	1996608521	1941387695	1998593506	1732666992	1808208374	1779144775	1996884888	1619176514	1623829834
3	22	588299316	695131592	1912369751	1891520630	1847651733	1885084229	1880211792	2006714233	1731911621	1773485352	1747041870	2024760254	1608800049	1594131348
3	23	744397156	736276428	1852817993	1894528320	1791966919	1907822266	1940846313	1972426880	1734681396	1788793335	1728995972	1998497559	1628650757	1613002197
3	24	862598389	876313354	1886166992	1888512939	1863119751	1918649780	2007436035	1977840698	1787056763	1832850464	1729755737	1971774170	1570452393	1602174683
3	25	915834045	843108704	1921681519	1901445923	1877814331	1918649780	1997149902	2016639526	1805186646	1825383179	1753120605	2006330322	1659780029	1673636719
3	26	922150146	760097168	1958062256	1916785034	1892508911	1982532593	2069153320	2079800537	1776984619	1862346313	1774965698	2035127075	1644440918	1611764771
3	27	884253601	724726990	1936623535	1954982422	1877040894	1935973999	2016098145	1973329102	1777488159	1794767212	1800230103	2004026489	1617371948	1613620972
3	28	889667358	869816772	1948750488	1892723755	1880907959	1918649780	1990653320	2056340576	1774214722	1823889648	1809728027	2009325073	1605190918	1632182617
3	29	885155884	788970764	1939222168	1936034058	1911070435	2008518799	1978742920	2077093506	1774970093	1838450928	1802509521	2017848999	1678728394	1618261353
3	30	925759399	820009827	1953081543	1904453613	1851518677	2020429199	2022594727	2045513062	1784790527	1806341553	1776865234	2012550415	1623236938	1617952026
3	31	1001552490	807738586	1946584961	1932725708	1859252686	1957629150	2029632690	2068070557	1783027832	1829116821	1800420044	1984905396	1647598999	1640844604
3	32	946512207	910961670	1956979492	1944455566	1860026123	1911070435	2044249878	2086116699	1769934082	1802607788	1806878662	2001722778	1678728394	1667758911
3	33	926661621	877035156	1950049805	1949267822	1891735474	1989029175	2033422241	1988668213	1797380737	1869440186	1797760620	2021074219	1675119141	1611146118
3	34	1054788208	855380005	1944419434	1954080078	1914937500	1999856689	2024760254	2032880859	1797632568	1841064453	1768317139	2024529785	1629552979	1691889038
3	35	959144409	833724792	1950916016	1949869385	1928858643	2005270508	2010684326	2017541870	1770941284	1834717285	1803839233	2016005981	1635417969	1620736206
3	36	1081857178	860432861	1968673218	1950771606	1932725708	2033422241	2026925781	2050024658	1758602783	1837330811	1808018311	2029828491	1677826050	1645485107
3	37	1037644531	877757019	1947018066	1977539917	1881681274	1990111938	2020970581	2069875244	1790078369	1828369995	1798140503	2035587769	1638124878	1618261353
3	38	1081857178	892193787	1950699463	1961900024	1906430054	1965208496	2014473999	2057242920	1791589233	1820529419	1810867676	2012089600	1691360596	1633729370
3	39	1051178955	880644348	1960011230	1989570557	1954380859	1989029175	2044249878	2041903931	1812237183	1841064453	1824544678	2051714111	1672863403	1622283081
4	0	2192713623	2060528809	2448510010	2458364014	2708212891	2712036133	2939474121	2935052734	2429780762	2297159180	2566497803	2803782715	2094260986	2047460571
4	1	2095747559	2162297363	2391070557	2467969238	2695935547	2711229004	2905932373	2891143555	2383338379	2386753418	2503637939	2740619629	2075393799	2020017334
4	2	2193628418	2170301514	2357883545	2463578125	2651882080	2741900879	2857144531	2925447754	2360645020	2381103271	2504194092	2700761719	2071105713	1985713257
4	3	2142401123	2094832764	2397771973	2416101562	2677158691	2731407959	2817504395	2933680664	2377005371	2314109619	2494552002	2726680420	2083969727	2066572754
4	4	2082025879	2004498779	2405749512	2428999756	2645382324	2708807617	2820553711	2741578125	2391782471	2364153076	2499187744	2750638672	2078824219	1973951904
4	5	2243026123	2165727783	2400005615	2432567383	2702435303	2615984863	2875439941	2887027100	2358533936	2344781250	2509015381	2711434082	2080110596	2009726074
4	6	2075622559	2012503052	2455530273	2447386719	2662714844	2728179199	2912031006	2884282715	2374894287	2337516846	2501041992	2741490967	2112270752	2001395142
4	7	2106724854	2119989014	2390113281	2427902100	2646104492	2687014404	2895260010	2937797119	2384921631	2363345947	2498631348	2729511719	2077966553	2045500244
4	8	2132338379	2098263184	2413089111	2396067871	2687269287	2741093750	2835799805	2818419189	2355367432	2340745605	2468962891	2738223877	2071963379	1998944824
4	9	2243026123	2058241699	2396176514	2416375977	2660548340	2663606934	2892210938	2770393555	2400754395	2367381592	2483055420	2689436035	2061672119	2018057129
4	10	2013417847	1892438965	2353735107	2446837891	2657659668	2625670898	2869341553	2795092285	2373838867	2335902588	2475267578	2656983154	2096833740	2001395142
4	11	2259492188	2201175293	2405430420	2432292969	2669214600	2661185547	2741273193	2759416260	2402865479	2423882324	2480088623	2762617920	2093403320	2083234619
4	12	2112213379	2116558594	2383093018	2475927734	2681491943	2631321045	2771765625	2870561279	2361172852	2483611816	2502154541	2724284424	2035086548	2031288574
4	13	1831377808	1638589233	2431597168	2397714600	2732767334	2668449951	2997409912	2845862305	2350617676	2424689453	2478605225	2727987061	2052667480	1966110962
4	14	933069580	793566528	2280978760	2317854736	2651882080	2684593018	2658943604	2670225586	2327396484	2432760986	2366792725	2550041748	1967336060	1862218750
4	15	560756531	600320496	2060794678	2099406738	2280676270	2415003662	2256442871	2295625732	2104156494	2197072266	2137233887	2267768555	1866996826	1738234253
4	16	693398804	747827881	1972721069	2073884521	2164403809	2231779785	2399757568	2394421387	1966412598	1962190552	2113499023	2304359619	1799675171	1751465820
4	17	1095899414	1225797363	2170886719	2233329590	2357228516	2361731445	2674189697	2655131836	2058241699	1989633789	2306157959	2461177979	1912020874	1848987183
4	18	1704224243	1628297974	2308102783	2340906982	2623716797	2560291260	2846472168	2745694580	2264593750	2376260254	2425016846	2683772949	2043233765	1887211670
4	19	1719775391	1550542114	2360117188	2394970215	2596995605	2599842041	2771765625	2710018311	2391782471	2287473389	2454314209	2658072266	2025224121	1943078247
4	20	1394115723	1213219238	2325334473	2349139893	2636716064	2649885498	2684862061	2624944336	2237150391	2332674072	2401838379	2605581543	2018792114	1913184814
4	21	1161763184	1144611084	2242047607	2289862549	2467001465	2565941406	2692485107	2601617676	2242427979	2230972656	2343985107	2564634521	1976769775	1819583740
4	22	1172740479	1157189331	2221624756	2247325684	2535609375	2461818604	2616254150	2631805176	2203902100	2225322510	2326369629	2533488770	1986632080	1856338135
4	23	1259644043	1349291870	2257045654	2312914795	2484333984	2478768799	2747371582	2663364746	2242427979	2147028809	2363454834	2548517090	1928315308	1926416260
4	24	1425218140	1396174072	2246834229	2314012695	2560886230	2550605469	2805307373	2715507080	2334257324	2279401855	2388116699	2634549561	1970337769	1908774292
4	25	1543223999	1420186768	2298848633	2304407471	2560163818	2548184082	2831225830	2727856445	2290453613	2271330322	2426500244	2662210449	2019220947	1886721680
4	26	1507547729	1374448120	2318952393	2315110352	2477834229	2556255615	2709256104	2648270996	2265121582	2283437744	2421493652	2626272949	2013217773	1892112305
4	27	1416070312	1321848633	2280978760	2381522949	2579663086	2570784424	2847996826	2690808105	2306286377	2239044189	2400540283	2597740723	2019649780	1897992920
4	28	1473701172	1369874268	2245238770	2332948486	2552941895	2510247803	2823602783	2782742920	2175930908	2300387939	2380699707	2615382812	1984488159	1859278442
4	29	1441684082	1344718018	2289913574	2320599121	2507444092	2516705078	2750420898	2668853516	2271454590	2274559082	2415189209	2609937744	1986632080	1915145020
4	30	1602684326	1447630127	2282893311	2295351318	2599162109	2563520020	2776339600	2714134766	2302064209	2289895020	2419639404	2605581543	2020507324	1862708862
4	31	1624638916	1461351685	2287999023	2299193359	2631660645	2620020752	2777864258	2763532715	2248233398	2350431396	2405917725	2645657471	1996494507	1899953125
4	32	1651167358	1521955444	2301401611	2360940430	2543553467	2549798340	2771765625	2720995605	2249816650	2222093994	2421122803	2637163086	2017076904	1944548462
4	33	1601769531	1571124512	2347991211	2332948486	2594106934	2568362793	2751945557	2745694580	2361172852	2270523193	2455426758	2629104492	2016219360	1945528564
4	34	1590792236	1496799194	2305230713	2306054199	2606384033	2606299072	2847996826	2630433105	2315258057	2277787598	2441519775	2631718018	2038516968	1916615112
4	35	1705139038	1547111694	2287360840	2329655273	2638882568	2536076660	2802258057	2688063721	2304175293	2203529541	2446711670	2683772949	2040661011	1863688965
4	36	1779235718	1622580566	2278425781	2340906982	2537053711	2553026855	2864767578	2745694580	2331618652	2285859131	2421493652	2638034424	2075393799	1911714600
4	37	1651167236	1561976807	2329163818	2369722412	2531276367	2623249268	2843422852	2738833740	2323174561	2256801514	2451347412	2628015381	2012788940	1935237305
4	38	1692332153	1635158691	2329482910	2397165527	2587607178	2557062744	2928801758	2779998535	2298370117	2238237061	2455797607	2680506104	2021364990	1908774292
4	39	1806678955	1671749756	2312889404	2394695801	2587607178	2529619629	2887636963	2766276855	2289926025	2276173340	2473042480	2676585449	2047093018	1963170654
5	0	1811055786	1773663086	2209321533	2086845703	2354995850	2340038574	2288436768	2412580566	2141585205	2065682617	2083914551	2457906006	1882660767	1789823608
5	1	1658991943	1716327515	2200760498	2031746338	2212155518	2326577393	2190280762	2317603027	2094164307	2069688965	2079037354	2475934570	1912446045	1828118896
5	2	1738763184	1707602539	2188952148	2049892822	2313863770	2375187744	2301524170	2337795166	2172689209	2068887695	2059202881	2441079102	1922116577	1815353882
5	3	1787373779	1670209839	2138472168	2019208862	2289184570	2365465820	2328633789	2380422852	2085496094	2016404419	2083426758	2414637207	1913993408	1845525879
5	4	1743748901	1741255981	2206664551	2017229248	2265253174	2312367920	2288436768	2423050537	2057961182	2032029175	2090905273	2422649902	1944939087	1786729004
5	5	1728791748	1641541992	2152937012	2027787109	2261513916	2331812256	2228608154	2322837891	2110481201	2048855957	2084890137	2407025146	1895039062	1809164673
5	6	1697631104	1632817017	2175077637	2031746338	2328820801	2301150146	2330503418	2396875732	2106401855	2044849609	2067494141	2406624512	1894652222	1774737549
5	7	1784880859	1611627808	2164745361	2041314575	2209164062	2289184570	2325829346	2295915283	2084476074	1994369385	2056764160	2381384277	1895039062	1777058472
5	8	1650266968	1676441895	2189837891	2047913330	2265253174	2304141602	2267870605	2295915283	2007481079	1996372559	2071233643	2422249268	1891944580	1806456909
5	9	1707602539	1700124023	2180391357	2026797363	2292176025	2274227295	2273479492	2349760742	2062550537	2047253418	2063267334	2452697754	1874537598	1816127441
5	10	1727545288	1816041504	2145261719	2044613892	2272731689	2280958008	2318350830	2425294189	2110990967	2056067383	2045058594	2437072998	1929466187	1771256226
5	11	1705109619	1752473877	2165335693	2019208862	2248052490	2310872314	2293110840	2332560059	2164020752	2014000610	2047984985	2347730957	1891557739	1828892578
5	12	1614120605	1712588257	2190428223	2066719727	2325081543	2331812256	2280958008	2321342285	2131387207	1966324829	2088466797	2391801025	1949580933	1813419678
5	13	1743748779	1666470459	2182457764	2029106934	2225616943	2295915283	2309002686	2283201660	2095184082	2084913330	2054813232	2432666016	1924824341	1801428223
5	14	1772416626	1656499146	2127254150	2054511963	2322090088	2331812256	2204302979	2384162109	2171669189	2038840088	2070420654	2428258789	1859838379	1755396484
5	15	1733777466	1640295532	2171535156	2065729736	2212903320	2339290771	2314611572	2363969971	2016149414	1935475830	2069770264	2462312988	1934494873	1784408081
5	16	1358603516	1220250244	2101276123	1992484009	2273479492	2191963379	2284697510	2272731689	2017169189	2036836914	2110902344	2415839111	1894265503	1775898071
5	17	532223572	641908997	1965186157	1861829346	2130639160	2074550049	2085581055	2096985840	1934565186	1924658569	2039205811	2227940430	1809938354	1592157715
5	18	316592010	616980469	1817287964	1747011597	1838227905	1711092529	1866833374	1966111084	1749980957	1772817261	1841024170	2066884521	1678032104	1534908203
5	19	330302673	572109192	1752047485	1737443359	1695387573	1429899048	1894877930	1868890015	1567946289	1696295654	1716815186	1962318481	1581326782	1453288818
5	20	437495239	688026733	1857435913	1786273926	1674447632	1471031006	1892073486	2020704590	1614347290	1798858643	1741526978	2034432983	1588676392	1555409668
5	21	675562439	903658264	1987916992	1844672607	1837480103	1675195435	2121104004	2073054443	1840233521	1880989136	1851266602	2158229736	1720582520	1679192627
5	22	1030793701	1116796997	2074707520	1893173218	1943675415	1966111084	2179997803	2263009521	1997283081	2032830444	1925239258	2341320801	1810325195	1736055420
5	23	1225235962	1286310791	2167992676	1980936279	2076793701	2045383789	2312741943	2260018066	2084476074	2009593506	2032865356	2349333496	1849394165	1792144531
5	24	1376053467	1570495728	2168583008	2026467407	2162796875	2249548096	2296850098	2280958008	1991164307	1984353394	2039531006	2396208008	1887689453	1771642944
5	25	1518145874	1499449463	2139652832	2041644531	2237582520	2208416260	2337982178	2389396973	2102322754	2056868652	2075297852	2427858154	1910125122	1820769287
5	26	1540581543	1481999512	2170944580	1989844482	2281706055	2206920410	2243565430	2337795166	2114050537	2015603149	2067494141	2387794678	1878405762	1836242188
5	27	1501942383	1433389038	2153527588	1963779541	2223373291	2328820801	2377244385	2263009521	1985045410	1971933716	2064405273	2405823242	1897746826	1715166992
5	28	1363589111	1316224976	2166221436	1978956665	2172519043	2257026855	2287501953	2316107422	1979946411	2019208862	2066518799	2377377930	1878792603	1798720459
5	29	1346139282	1309992920	2148804199	1986545166	2153822754	2130639160	2247304688	2250296143	2019208862	1979545776	2030264038	2411832764	1890784058	1739536865
5	30	1147957642	1301267944	2109837158	1972027954	2066323730	2157562012	2210846680	2284697510	2080396973	2041243896	2033027954	2365759521	1874924316	1724837524
5	31	1217757446	1253903809	2106589844	1996443237	2121665039	2188971924	2225803711	2324333740	1996263306	2044048340	1988319214	2368563965	1857904175	1702788696
5	32	1181611084	1295035767	2116922119	1990504395	2099229248	2185232666	2255718018	2235338867	2049292969	2044048340	2030914429	2344926514	1849781006	1713232910
5	33	1235207397	1268860840	2119283691	1955861084	2185980469	2115682129	2206172607	2203929199	2110481201	2033631714	2003601440	2331705322	1884208130	1779766235
5	34	1286310791	1339907104	2144671387	1960150269	2150083496	2247304688	2234217285	2286193115	1980456299	1993167480	2027988037	2319686279	1852488770	1739536865
5	35	1237700195	1352371338	2130501465	1990174438	2159057617	2229356201	2212716309	2297410889	2082436523	2005987793	2048960449	2308468506	1819222046	1777445312
5	36	1398489136	1452085327	2189837891	2027457275	2217390381	2204677002	2356678467	2315359375	1996263306	1993167480	2039043213	2355743652	1913606567	1808391113
5	37	1454578247	1389764160	2217882568	2063750244	2209911865	2236834717	2312741943	2270488281	2022778198	2011596680	2056601562	2342923340	1871442993	1755009644
5	38	1571742188	1530610107	2179505615	1995453369	2239826172	2286940918	2320220459	2321342285	2045723755	1985154663	2056438965	2372570312	1898907349	1778605835
5	39	1570495728	1386024902	2170649414	1978626709	2198694092	2277218750	2257587646	2288436768	1960570190	2006789062	2065543213	2397009277	1887689453	1739150024
6	0	1860752441	2112507324	1925077637	1945283447	2406159668	2218154297	2326892090	2303353516	1921051758	1955160400	1855031982	2221003418	1682733643	1732739746
6	1	2000841797	1965311890	1970981812	1924788574	2301092529	2153547852	2197271484	2371367920	1881156738	1894928833	1787497681	2169528320	1708204468	1662169922
6	2	1903388306	1957190674	1946469849	1914664551	2296524414	2162031494	2224680176	2304368896	1912829102	1997119629	1772188232	2193148926	1685502197	1721083130
6	3	1896282349	1992720703	1908142090	1962815186	2316873535	2148327148	2243523682	2309444580	1943587891	1945347412	1766508911	2173093750	1710142456	1758888306
6	4	1958205933	1987645020	1921066650	1932937134	2256657227	2152242676	2232674561	2213006104	1941456055	1937226318	1753174927	2173316650	1710142456	1737150269
6	5	1950084717	1878009766	1895886108	1869723999	2209729980	2152242676	2166436523	2204885010	1874456787	1957190674	1773422852	2142119629	1663076904	1746601562
6	6	2021144531	1987645020	1933991089	1924047729	2235477539	2186830078	2192132324	2234324219	1918006348	1941286865	1788732300	2168414307	1678303955	1737780396
6	7	1940948486	1986629883	1903016846	1887255859	2274514404	2225332764	2148164062	2303353516	1889683960	2022498169	1774781006	2124069824	1681072510	1721713135
6	8	1914554810	1977493530	1896109009	1900095947	2264132324	2150937500	2162439453	2291171875	1918919922	1977493530	1742804077	2171088379	1707927612	1710371582
6	9	2062765381	2033326294	1895440552	1911454590	2253750244	2115697754	2127036377	2285081055	1882984009	1915569946	1766015137	2198051514	1719278687	1763928955
6	10	1947039307	2021144531	1900788574	1914170776	2252504395	2110477051	2176714844	2233308838	1937192505	1991367188	1783917236	2179110352	1671659424	1754162598
6	11	1960236206	2096264893	1916609863	1875403320	2232155273	2156810791	2093346436	2230263428	1919529053	1921999268	1748112915	2151032959	1746964355	1698714966
6	12	1967342163	1927751709	1897223145	1869723999	2272437988	2229248291	2074502930	2223157471	1851311646	1992043945	1757619629	2136994385	1671105713	1756998047
6	13	1512559204	1215123047	1843074097	1916886963	2254165527	2142453857	2172146729	2201839600	1879024902	1882747070	1764410034	2104683105	1637329224	1624049683
6	14	765415894	416207581	1496118896	1541806274	2261640625	1995621094	1655376831	1761268677	1723708374	1731829590	1657984985	1811208618	1447405640	1392492676
6	15	778612732	456813202	1326318115	1388712158	1942286621	1769824829	1474364624	1658739502	1473374756	1505453247	1404268433	1591715454	1353274414	1268995483
6	16	1313591675	985701355	1641407837	1608476318	1919030640	1679767334	1823255615	2030280884	1571132812	1561286011	1450320190	1813882690	1472599609	1525441040
6	17	1882070312	1602906738	1881624634	1833178955	1965542603	1931014648	2129320557	2124688965	1758121704	1783263306	1630205811	1998836304	1638159790	1611762939
6	18	1836389038	1773450317	1944241577	1893428955	2125842529	2024987671	2275500732	2271884277	1906129150	1886130859	1704036621	2118276123	1677196533	1701550415
6	19	1708481323	1732844727	1925077637	1892688232	2195195068	2160726318	2193274414	2201839600	1876284058	1948731201	1746260986	2150810303	1699345093	1721398071
6	20	1631330688	1570422241	1864466309	1859600098	2230078857	2002799561	2172146729	2257672363	1878415894	1962943237	1716135986	2086856445	1656986084	1625624878
6	21	1505453247	1427287476	1847753662	1865032471	2230909424	2098077637	2172717773	2129764648	1809589355	1883762207	1717370728	2060338867	1627639282	1649883179
6	22	1526771240	1426272217	1828589722	1810214844	2182736572	2096119873	2113332031	2072916748	1797712158	1891206665	1675763672	2059224609	1617949219	1652403564
6	23	1701375366	1534892334	1828812622	1821326538	2159065186	2142453857	2149306152	2160218750	1825120972	1849924194	1701197021	2082845215	1645911743	1642952271
6	24	1640466919	1540983154	1843742554	1856390015	2166125000	2161378906	2156729248	2162249023	1794971313	1886130859	1707864014	2112036865	1636221802	1644212402
6	25	1768374634	1499362427	1908142090	1865526367	2228833008	2129402100	2189848145	2160218750	1834257202	1859060547	1688356812	2117607666	1626808716	1658704468
6	26	1684117920	1577528198	1904799561	1845278320	2184812988	2098077637	2099056641	2175446045	1874152222	1885792480	1724655029	2089307617	1633176392	1702810547
6	27	1731829590	1557225464	1857112793	1841080566	2201009033	2090899170	2161297363	2251581543	1819639160	1938918213	1723543823	2100003662	1669167725	1669730957
6	28	1543013428	1492256470	1832823608	1809721069	2216374512	2080457764	2133888672	2121643555	1860143311	1943655518	1745890625	2088193359	1626255005	1664375244
6	29	1809995361	1529816650	1849982056	1900342896	2230909424	2100035400	2127607422	2238384521	1883288574	1949069580	1701814331	2101786377	1650341431	1673826538
6	30	1731829590	1430332886	1831041016	1858859253	2204746582	2110477051	2177856934	2273914551	1882679443	1970049194	1724161133	2079280029	1690762573	1679497314
6	31	1638436646	1586664429	1906805176	1888243530	2200178467	2096772461	2127036377	2207930420	1925924438	1928428467	1725025391	2101786377	1691039429	1689263672
6	32	1739950684	1535907471	1852210327	1849476074	2242537598	2163336670	2084210205	2235339355	1858925171	1910494263	1721815308	2126075439	1639544067	1677607056
6	33	1690208862	1607982422	1866249023	1861822388	2284481201	2149632324	2132175537	2245490479	1829080078	1942302002	1732062744	2106020264	1630130981	1686428345
6	34	1683102783	1624224731	1914381470	1837376709	2236308105	2130707275	2145308838	2286096191	1869279541	1891206543	1714777954	2130309326	1643696899	1683592896
6	35	1744011230	1597831055	1887864136	1874909546	2227171875	2144411621	2111618896	2252596680	1872324951	1896282349	1704777466	2090198975	1681626221	1689578735
6	36	1798828857	1663815186	1910370483	1913923828	2256657227	2126791748	2185280029	2185597412	1946937866	1968357300	1726630371	2126075439	1682179932	1659964600
6	37	1646557739	1651633423	1859118286	1864044800	2246275146	2063490479	2120755127	2300308105	1857707031	1928428467	1726753906	2108248535	1677750244	1679812378
6	38	1811010498	1669906006	1851318970	1904293701	2228833008	2098077637	2201839600	2155143066	1879329468	1907110474	1704407104	2105351807	1692146851	1713207031
6	39	1789692627	1553164795	1878727783	1847253784	2233816406	2131359863	2183567139	2252596680	1831820923	1906433716	1732186279	2090421631	1694361694	1674456665
7	0	1796239868	1714091064	2236269043	1922658813	2318559570	2099248535	2384769043	2407935791	2075878906	2058012695	2412233643	2388003906	1830914062	1750874146
7	1	1812179199	1632248657	2225234131	1910449951	2232323730	2028102295	2326529053	2292359619	2057750000	2046129028	2340384033	2259576172	1828707031	1744743530
7	2	1705508301	1577993652	2213350342	1967972412	2285863525	2031587036	2283615479	2334176025	2094007568	2015146362	2362208740	2288924316	1835769409	1703464844
7	3	1705508301	1608339722	2183216553	1919371826	2267063232	2075436279	2321011719	2327787354	2054597168	2032123169	2359266113	2272724121	1860046265	1704282227
7	4	1818309692	1564199951	2237542480	1904345581	2240906250	2074274658	2329594482	2315591064	2068784912	2059710449	2365886963	2253236816	1809727051	1682212402
7	5	1726352051	1601902710	2164117676	1947780884	2333272705	2033910156	2283615479	2322560303	2052758057	1979494995	2337686523	2267089355	1777946411	1703873535
7	6	1666273071	1623972534	2192553955	1948720093	2308750732	2033329346	2282389404	2357988281	2060377441	2055890625	2369320068	2272724121	1795160889	1710004028
7	7	1709186646	1549486816	2193827148	1903406494	2264202148	2084728760	2306911377	2407935791	2088227295	2084326904	2339403076	2232810547	1796043701	1722265015
7	8	1721447632	1598224365	2229053955	1902702148	2264202148	2045525879	2245606445	2353922852	2062741943	2021512573	2352399902	2252062988	1795602295	1711230103
7	9	1766813354	1617535400	2176001465	1944024292	2292811279	2029554199	2292198242	2327206787	2091643066	2037216187	2374960205	2234923584	1813258179	1694064697
7	10	1732482544	1523738647	2156053711	1934163330	2298941895	2107669922	2279324219	2365538574	2056173584	2020239380	2351418945	2272724121	1785450195	1694882080
7	11	1671177368	1639605225	2224385254	1907397827	2280141602	2076017090	2265224121	2348695801	2069573242	1970157837	2337196289	2294793945	1800016235	1660959961
7	12	1732482544	1543969360	2209955078	1922424072	2231097412	2094021484	2289133057	2271451416	2074827881	2052495361	2325180420	2259106445	1813258179	1724308472
7	13	1748421875	1530175659	2201466797	1928998047	2262567383	2062949463	2255415283	2279582275	2032264648	2028303345	2361963379	2260280518	1854308105	1712456177
7	14	1235911133	948083618	2124222168	1840014282	2297307129	2025198364	2208823242	2255770020	1977878174	2034245239	2325425537	2239149658	1780594849	1677716675
7	15	393578827	371509003	1873390015	1621194214	2209027588	1904685425	2076404297	2137289795	1806311401	1774500122	2119930908	2074799805	1672011230	1586167725
7	16	339630341	282310059	1675185791	1517653809	1945824341	1679631104	1753326294	1910202881	1660492798	1531307495	1926942383	1860675415	1529440063	1429226562
7	17	463466675	308977783	1747761719	1580576294	1812179199	1600353882	1858771118	1968862183	1582722900	1589877441	1922037964	1926180664	1585497437	1465600952
7	18	809227539	800951355	1962093750	1763943848	1961354980	1758908325	2110122070	2187818115	1778461426	1703621948	2159166260	2090295654	1688784302	1540393188
7	19	1261659302	1163264526	2097908203	1844475220	2099495850	1919785767	2269515381	2261577881	1953969238	1888244751	2250633301	2183740479	1772649658	1620498535
7	20	1569410889	1270854980	2135681641	1894954102	2167748779	1986866577	2273193604	2288874756	2017025879	2019814941	2314145508	2236567139	1802664673	1680577515
7	21	1478679321	1238669922	2121251221	1878284424	2251532471	2007194092	2281163330	2322560303	2023857056	2005384644	2360001709	2245723633	1771766846	1675673096
7	22	1246946045	1034523804	2086024414	1837431641	2197175293	2006903564	2256028320	2291778809	1952918213	1914558716	2298451416	2224827881	1780594849	1618455078
7	23	1074065674	860723816	2049099854	1846353516	2175105469	1941855713	2214340820	2276678467	1907464844	1903099365	2267553711	2205810303	1732482544	1612733154
7	24	979655762	883713257	2008355591	1833440308	2164887939	1935176636	2188592529	2288293945	1958435669	1874238892	2262404053	2168479248	1723654663	1650742432
7	25	1042187012	930611633	2046128906	1836257812	2181236084	1932563110	2197788330	2230215576	1918762573	1911587769	2261913574	2219192871	1748372803	1584124146
7	26	1092457153	1048317505	2090693115	1821231445	2173470703	1926174438	2213727783	2333595459	1916135132	1922198242	2270250977	2164488037	1705557373	1622541992
7	27	1192997559	1054754517	2111914062	1867953857	2194723145	1954342529	2221697266	2225569336	1947138062	1917529663	2277117188	2173409912	1722330444	1678942749
7	28	1331547119	1111768311	2122100098	1842831787	2182053467	1994707153	2290359131	2355665283	1979717285	1933233276	2318804688	2196184082	1751021240	1667499146
7	29	1359747437	1064869873	2108943115	1857153687	2206575439	1996449463	2241314941	2315010254	1920864380	1945965820	2292075684	2226706055	1796485107	1680168823
7	30	1372008423	1127401001	2142047852	1869832153	2179601318	1985124146	2241314941	2322560547	1976564453	1917529663	2303355713	2215436523	1823410278	1636437866
7	31	1360973511	1175218994	2124222168	1859031982	2180010010	2006032471	2191044922	2286551758	1974725342	1963791504	2283738037	2212149414	1841066162	1693247314
7	32	1278824707	1129240234	2143745605	1867484253	2262567383	1998772583	2243154053	2288293945	2006253662	2015570801	2297960938	2193366455	1764704590	1681394897
7	33	1345034180	1146712158	2084751221	1881806152	2207801514	1998191895	2290972168	2295844238	1971309814	1889942383	2301639160	2207218994	1777063599	1640933594
7	34	1298442383	1146712158	2097059326	1857858032	2164887939	2010388306	2162844482	2314429443	1986023071	1962093750	2300167969	2207923340	1794278076	1651151123
7	35	1353616943	1154068848	2100879150	1902467285	2186957764	1985704956	2203918945	2294682617	2010457520	1959971680	2303355713	2214966797	1756759399	1683438477
7	36	1505653564	1189932251	2105123291	1862788574	2208618896	2016196167	2308137451	2327206787	2010194702	1976524048	2307524658	2260045654	1789422729	1614368042
7	37	1379365112	1212921631	2080082520	1882040894	2161209717	2014453857	2275645752	2371346436	2006779175	1994349731	2345533691	2198531982	1747048706	1630716064
7	38	1472548828	1183495239	2100879150	1901058594	2237228027	1995578369	2237023682	2306298340	1960012085	2015146362	2331065674	2192192627	1812375366	1662594727
7	39	1506879761	1213841309	2155629395	1898241089	2209027588	1978735596	2292198242	2280163086	1977878174	1997745117	2346759766	2250184570	1774415283	1673220947
8	0	2116282471	1730269531	2407550293	2226364258	2654095947	3080733154	2528217773	2475844238	2361027344	2369571045	2344910156	2529275879	1908463257	1858982178
8	1	2030932861	1674016357	2393911377	2254005859	2574288574	2893352051	2488541016	2523456543	2355007324	2413215576	2329436279	2386438721	1837838257	1840961182
8	2	2067788330	1501377319	2414642578	2272918457	2529396973	2835159180	2471083008	2459973389	2390525146	2458874756	2283807617	2356813232	1935443604	1823503296
8	3	2075547363	1551811157	2396639160	2234123291	2457071289	2788604736	2496476318	2513934082	2326713623	2403815186	2300075195	2465792725	1933062988	1817871704
8	4	2067788330	1590606445	2373180176	2262249756	2505454590	2815373535	2461560547	2431406006	2328519531	2401129395	2286981689	2465263672	1852121948	1870808472
8	5	1986318359	1511076172	2431009277	2269523926	2468044922	2732739502	2490127930	2455212158	2355007324	2414558594	2316342773	2417651367	1900527954	1903471680
8	6	2151198242	1600305298	2415187988	2277282959	2450587158	2772310791	2459973389	2490127930	2308051758	2322569092	2324278076	2443044678	1866405640	1881508545
8	7	2085246338	1617763184	2369361084	2222969482	2515929443	2754852783	2483779541	2455212158	2332733398	2403815186	2317532959	2406541748	1902908447	1825192749
8	8	2091065674	1493618286	2414096924	2250126221	2457570068	2823520508	2539327393	2585352783	2388718994	2372256836	2295313965	2404954834	1872754028	1829697998
8	9	2001836426	1487798950	2410278076	2256915527	2452083496	2789768555	2540914551	2359987549	2303235596	2409858398	2309200928	2452038086	1939411377	1798161255
8	10	2127921143	1662377808	2396093506	2200177246	2531392090	2803734863	2447276855	2456799316	2359823242	2431344971	2362368164	2435638184	1874341064	1864050659
8	11	2079427002	1454822998	2395547852	2142469482	2485502686	2822356689	2475844238	2398077393	2297817627	2282281494	2320707275	2492773193	1898940796	1837582275
8	12	2077487305	1511076172	2407004639	2287951660	2469042480	2704806885	2498063477	2561546631	2303837646	2385686035	2303249268	2464205566	1868786255	1821813843
8	13	2160897217	1666257324	2362268799	2225394287	2486001709	2705970703	2483779541	2429818848	2357415283	2333312256	2376255127	2455741211	1833870483	1821813843
8	14	1776823853	1037773804	2388455811	2276312988	2499468994	2746705811	2455212158	2494889160	2398351074	2370242432	2282617432	2373213135	1873547485	1894461182
8	15	874833557	475242188	2133679932	2111433105	2407690430	2887532715	2145731689	2245717773	2445306641	2296382080	2115577148	2073255127	1837838257	1864050659
8	16	564471313	345277985	1801434570	1681775391	2245581543	2796751709	1734678101	1669607788	2093139160	2087559082	1749755371	1858470215	1682304443	1589793091
8	17	446145721	386013031	1750697632	1638615601	2047559448	2570963135	1742613403	1590253784	1671742188	1567180054	1781100098	1862702515	1695794556	1592045654
8	18	488820526	490760284	1891997314	1819013672	2184728516	2451085938	2128273682	1974327026	1556760986	1571880371	2008846069	2045216675	1694207520	1666382446
8	19	919448120	841857605	2255339355	2066818604	2318406006	2539539062	2491715088	2256827148	1873410645	1776674683	2161602539	2234608154	1789432251	1749166504
8	20	1384991577	1051352051	2377544434	2231213623	2451584717	2555833008	2555198242	2453625244	2090129150	2055329102	2334197510	2386438721	1929888916	1763808594
8	21	1481979736	1171617432	2396093506	2207451416	2421157959	2633811523	2588526855	2574243164	2227384277	2289667725	2317532959	2432464111	1867199219	1784645508
8	22	1763245483	1270545410	2344265381	2287466797	2471037598	2694332275	2486953857	2517108398	2293603760	2364199219	2326658691	2407599854	1893385986	1860108521
8	23	1565389526	1156099365	2372634521	2203572021	2472035156	2776966309	2544088623	2420296387	2308653564	2326597656	2332213623	2435109131	1900527954	1794782227
8	24	1223991089	958243408	2303348633	2155562744	2443104980	2718773193	2450450928	2393316162	2288787842	2232593750	2279046387	2395961182	1854502563	1822376953
8	25	973761536	863195007	2261885986	2141499512	2457071289	2638467041	2361574463	2250479004	2228588135	2184920410	2281030273	2352581055	1905289185	1811677002
8	26	1030014648	876773315	2289164062	2157502441	2438615967	2629156250	2355226318	2258414307	2248454102	2152019043	2278252930	2248362793	1847360718	1844903320
8	27	1090147339	933026489	2275525146	2095915039	2409685791	2711790039	2532979004	2301265625	2145512695	2069429688	2277855957	2331948975	1836251221	1773382324
8	28	1061050903	971821777	2294619629	2077002441	2408189453	2703643066	2399664551	2404425781	2178020508	2068758301	2257620850	2362103516	1908463257	1751982300
8	29	1113424561	1047472534	2260794922	2173990479	2441109863	2769983154	2401251465	2355226318	2180428467	2204392578	2258017578	2340942383	1883863525	1778450806
8	30	1423786865	1198774170	2355722168	2152168213	2487996826	2763000000	2367922852	2406012695	2237016113	2183577393	2278252930	2375858154	1797367676	1824066528
8	31	1559570312	1320979248	2374271240	2221514648	2451584473	2779293945	2402838623	2437754395	2186448486	2202378174	2300471924	2391199951	1863231567	1823503296
8	32	1606124634	1305461182	2306621826	2277282959	2486001465	2671055176	2498063477	2388554932	2312265625	2196335205	2316739502	2368451904	1814825562	1834766479
8	33	1522714722	1146400513	2360086670	2227333984	2491987061	2609370605	2493302246	2380619385	2306847656	2299739502	2280633545	2383793701	1854502563	1851661133
8	34	1565389526	1346196167	2346447754	2158472412	2460562988	2735067383	2393316162	2488541016	2299623779	2220507568	2323484619	2437754395	1862437988	1857855957
8	35	1555690674	1241448975	2340992188	2228788818	2430635254	2709462402	2472670166	2269523926	2282165771	2252737549	2316342773	2426644775	1853708984	1814492798
8	36	1542112427	1237569458	2297347412	2164291748	2448591797	2815373535	2442515625	2359987549	2296011719	2225207764	2298091309	2399664551	1903702026	1869682251
8	37	1544052124	1293822632	2336627686	2225879150	2485502686	2889860352	2493302002	2339355469	2330325439	2280267090	2330229736	2355755127	1914018066	1721571899
8	38	1569269165	1245328491	2348084229	2159442383	2450586914	2721101074	2483779785	2353639160	2255677979	2229236572	2341339355	2427173828	1887037720	1817871704
8	39	1493618286	1328738403	2348084473	2209391113	2419162842	2865419434	2520282471	2464734619	2303837646	2173505615	2324278076	2385380615	1867199219	1870808594

## Sheet: Daten krank
Dog	dynanmics	AIF right	AIF left	cerbral cortex right	cebral cortex left	Hippocampus right	Hippocampus left	Caudate nucleus right	Caudate nucleus left	Thalamus right	Thalumus left	Piriform lobe right	Piriform lobe left	Semioval centre right	Semioval centre right
1	0	1475659790	1652295288	1870911621	1819669556	1829306152	1830288818	1985877441	1970601562	1719464355	1628201172	1615089233	2041080200	1575534790	1498411743
1	1	1526353394	1714078247	1808072632	1753865356	1785949707	1822933716	1888563843	1972864624	1657839966	1605912109	1594406860	1999370239	1511927734	1519443115
1	2	1435263306	1608994507	1821274048	1783873291	1795538208	1742027588	1999456177	1983048584	1710276123	1610148926	1566023804	2010098511	1502566772	1553038574
1	3	1630116943	1632757202	1793286987	1769097778	1720081421	1733540894	1944575806	1946838867	1673047974	1601491211	1571194336	2006990234	1507127197	1475195435
1	4	1596849121	1700348633	1805080322	1763157227	1765522217	1769184814	1925339355	1911760742	1681127319	1613648804	1617289429	2029950806	1475203735	1509610229
1	5	1533482178	1608994507	1811416992	1773210571	1754266235	1679792114	1980785522	1973996094	1712177124	1592649292	1595507080	2011401855	1553932373	1526817749
1	6	1611106812	1626948486	1775685059	1786310547	1764688477	1691107666	1921378906	1934391724	1646750732	1571833984	1570644287	2002879395	1532570068	1500323730
1	7	1611106812	1696124268	1774628906	1764985107	1765939087	1725619995	1919681519	1983614380	1669879639	1602412231	1591106567	2012404541	1523208984	1510702759
1	8	1478036011	1632757202	1770404419	1781436157	1762604004	1756171997	1908931763	1915155396	1721840698	1644227051	1580435303	2015512695	1541931030	1523266968
1	9	1588136230	1643846436	1797687500	1791946533	1804709717	1666213501	1908931885	1904971436	1681602539	1627832764	1604748047	2011802979	1494885864	1519989380
1	10	1580215332	1735728516	1816345581	1757673462	1802625244	1703554688	1907234497	1917418457	1703305786	1599833374	1588136230	2013006104	1517208374	1455529785
1	11	1528729614	1616915405	1823562378	1790423340	1821802124	1759566650	1945141602	1915721191	1664018188	1632069458	1545561523	1990847778	1524169067	1520262451
1	12	1669721191	1661272339	1821098022	1787224487	1795538208	1796907959	1987574829	1948536133	1665602417	1611254150	1625760376	1990346436	1536410522	1529275879
1	13	1614275146	1651239258	1787126343	1766812988	1733838745	1673568604	1990403687	1943444214	1684295654	1608491089	1586926147	2008093140	1553212280	1503328247
1	14	1492293579	1645958618	1791526733	1820278931	1788451050	1730712036	1886300781	2032271240	1674949097	1638332520	1580985474	2002678955	1519128540	1521354980
1	15	1359222778	1472755371	1771108521	1762700195	1785532837	1745988037	2011337524	1932694458	1683028320	1641279785	1561843262	2013808228	1539530762	1500323730
1	16	754067688	731889221	1632581177	1617839478	1785115967	1651503296	1815012817	1889695435	1601918579	1575149658	1433019043	1901311768	1480244263	1462358154
1	17	374657562	397628113	1407980225	1390875854	1696735596	1623214355	1701291626	1590399292	1508610596	1430179199	1234557007	1592898804	1340788818	1334531494
1	18	328716461	391819458	1165073242	1176555176	1544988281	1555886963	1509493164	1397469360	1377124023	1330891846	1156668335	1456338745	1180691040	1226916870
1	19	401588562	420334625	1154688110	1189959717	1442850586	1477809692	1559847412	1497611938	1438273193	1327207764	1181861084	1470576294	1138446289	1203427368
1	20	467331848	725024475	1337572388	1353404053	1520391846	1586438843	1694502319	1638490356	1457441772	1438284302	1361511108	1605532104	1233016846	1266794312
1	21	818226807	1231432617	1517288330	1538021484	1565832642	1631135254	1843301636	1789552856	1576096436	1516756226	1460082031	1799443237	1369832031	1387246338
1	22	1040803467	1391962402	1660392212	1683339111	1667136597	1707515137	1815578613	1859143433	1609047363	1529650635	1526969482	1888979248	1449040771	1460992432
1	23	1062981934	1443184082	1781317627	1701313354	1706740967	1786723999	1926470947	1969469971	1651820068	1572939209	1566133789	1932594238	1465842651	1471371582
1	24	1299024170	1560413208	1792934937	1765137451	1717996948	1716001831	1906102905	1983048584	1648651733	1627095947	1627960571	1975607544	1493445679	1584722046
1	25	1305360840	1585231934	1779733521	1766203613	1748429810	1718830688	1941746826	1954759766	1696335449	1656753174	1593746826	1973000732	1496086060	1561778809
1	26	1277637817	1465362549	1779381470	1748229370	1760102661	1705817871	1907234497	1920247314	1689998779	1658779419	1583735718	1998367554	1513127930	1541020630
1	27	1265756470	1385625732	1758611084	1744421265	1776778198	1710909790	1988706299	1962114868	1648493286	1595412354	1590006470	1947333008	1508567383	1500050537
1	28	1189716064	1234600952	1755794800	1721724854	1799707031	1756737793	1911194946	1929865601	1659899414	1621753906	1552382202	1979217041	1513127930	1492402832
1	29	1098625854	1199749146	1746641846	1722791138	1746762207	1725054199	1942878418	1936089111	1670196533	1568886597	1537750610	1895997681	1456721680	1489125244
1	30	1008327881	1230376465	1677642090	1692021606	1760519531	1695633911	1929865601	1903839844	1631067383	1564465698	1546111572	1902915894	1502566772	1472190918
1	31	974268066	1142190674	1712141968	1670239136	1717996948	1713738770	1935523315	1906668701	1640889282	1585281006	1535990479	1918657471	1479044067	1445423828
1	32	1045556030	1208726074	1666552979	1699333130	1768440430	1675265869	1879511353	1906668701	1700771118	1623043335	1536210449	1910836792	1474243530	1451979004
1	33	990109863	1243578003	1707741455	1667497314	1710909790	1639621948	1822933716	1894787354	1616968262	1583070557	1559093018	1904921265	1465122559	1488578979
1	34	884762207	1202917480	1705453247	1704969116	1749680420	1757303589	1885169189	1913458008	1667186523	1600938599	1546441650	1895997681	1478323975	1492402832
1	35	1061397705	1225095947	1702460938	1695829712	1683395142	1689976074	1955891357	1923076294	1664651855	1566676147	1543031250	1924372559	1502086670	1489125244
1	36	1047140259	1308529175	1726223511	1697657593	1723416504	1685449829	1927602417	1848959473	1656414185	1577175903	1537970703	1919860596	1447360596	1529275879
1	37	1023377563	1265228394	1691195679	1718221436	1699236938	1682620972	1893090088	1945707275	1682869873	1603701660	1527409546	1917554565	1469203003	1511249023
1	38	1117635986	1342324951	1721119019	1702075073	1712577393	1770316406	1894221558	1899879395	1670988647	1616043457	1578015137	1942720825	1511687744	1440507446
1	39	1070110718	1389850220	1733440308	1675722900	1750931152	1745422241	1860275024	1889695435	1642631836	1538676758	1580985474	1922868530	1533770142	1428489502
2	0	1225821777	1453320068	1226275635	1301583862	1375055542	1361834229	1346470337	1286826904	1237433594	1341953857	1167707031	1367531616	1059964111	1132407715
2	1	1203580322	1369437988	1193775879	1293252197	1341197754	1324231934	1336302734	1212095581	1210050537	1299695190	1158297974	1349738403	1050497803	1086307251
2	2	1224550781	1438068848	1241163818	1285202881	1258230713	1268485962	1299990234	1237641479	1235353760	1324001953	1115619019	1364470947	1043923950	1072095825
2	3	1164816650	1414556396	1180703369	1253429443	1272261963	1289785156	1309431519	1239929199	1226515015	1347990845	1143600098	1361565918	1004743896	1085267334
2	4	1198496582	1419640137	1174711792	1259925293	1301544434	1369197021	1321051514	1307416138	1234140625	1267921631	1121522705	1340764038	983707703	1120969238
2	5	1171171387	1357999512	1216834351	1284355591	1321371094	1341849854	1250605103	1275769775	1224608643	1296994385	1142431641	1342787109	1018154541	1089426758
2	6	1235353760	1399305054	1216834473	1287038696	1297884033	1290573975	1300353271	1257849487	1223222168	1293975952	1147412964	1347092773	955045776	1041939819
2	7	1245521362	1391679443	1205395996	1257948364	1326861450	1347108887	1303621460	1224296631	1220795776	1331786377	1095632446	1354718384	1027883789	1091159912
2	8	1189599976	1379605469	1181429688	1306244019	1278362427	1303721680	1343928467	1271956909	1222008911	1309227173	1120108276	1325305298	1074952393	1086653809
2	9	1242343994	1337029053	1206666870	1203721558	1353703735	1397069946	1288370239	1263949951	1254071289	1309544922	1146859497	1334020264	1030250366	1079374756
2	10	1237895752	1415827271	1237169434	1270516479	1243894531	1324494873	1225912598	1257468140	1246272339	1319077026	1130439819	1351139038	1038138916	1085960571
2	11	1112708130	1412014526	1197588745	1272917114	1324421265	1272956177	1271303223	1263949951	1228421387	1315740845	1107439819	1336562134	1052075439	1114383423
2	12	1269033691	1406295288	1256233521	1269810425	1314355469	1325283813	1317783325	1285682983	1210743774	1303825684	1106209839	1325201538	990807434	1124435425
2	13	1175619629	1357364014	1203943481	1283932007	1339977661	1327124512	1342838989	1298646606	1224435303	1296358887	1138864868	1337703369	1041820312	1121662476
2	14	1077121826	1351644897	1204488159	1277294800	1318625854	1304247559	1356274658	1305890991	1222182251	1297312134	1147351440	1339052124	1102562500	1111610474
2	15	1210570435	1341477295	1174893311	1294523193	1246334717	1315291626	1302168945	1278057373	1205717773	1314469849	1134314087	1357727173	1044186890	1091159912
2	16	1309703857	1387231201	1215744995	1265291504	1311305176	1325283813	1323593384	1299027954	1227728149	1318918091	1144215088	1335524658	1047079346	1092199707
2	17	1214383301	1415827393	1159642090	1261902344	1291173462	1316343384	1290912109	1223915405	1184400635	1285555908	1130685791	1344965942	1041031494	1078681519
2	18	1131136719	1385960205	1266219482	1275035400	1311610229	1408376953	1330129639	1230015869	1233274048	1288097900	1131731201	1340193359	1083104004	1090466675
2	19	1193412842	1353551270	1153832153	1281248901	1287208130	1320024780	1306526489	1265093872	1187173584	1266968506	1105963867	1357934692	1008688232	1091159912
2	20	1103176025	1171171387	1147295776	1251452393	1219797485	1305299316	1297811401	1228109497	1216636353	1277930298	1094586914	1258230713	962934387	1084920776
2	21	756209351	709820068	1049070312	1167711548	1296053955	1295833008	1132952393	1141939697	1203118164	1227728149	1008244995	1110646118	867745361	957711182
2	22	601790161	515366211	1011486816	1083405884	1136830566	1191440674	1132952393	1086272583	1189080078	1143051758	975159607	987702087	874582092	909184387
2	23	493124756	425129486	935775085	1041041138	1088026489	1148842285	1094097900	1021073303	1081107910	1097139038	898165222	931313843	859067871	929981567
2	24	377469208	418139313	951026367	1014633911	977607178	1117287842	1069768433	1051194580	1054764771	1070925903	911141113	934945068	833298462	896359436
2	25	355863251	425764954	990062378	1054739136	962965942	1095725708	1169628052	1127069702	1037260498	1020088318	930635681	971724548	900877441	943846375
2	26	374927338	526804688	1036905640	1133396118	1009634827	1078896729	1197588745	1104955322	1031714600	1064253540	988073975	1004768982	895092468	941073425
2	27	555400818	658982483	1119879883	1145117065	1030986694	1232724243	1235353760	1210951782	1060137329	1090148926	993608704	1086420410	1004218018	988560364
2	28	599883728	809588867	1146024902	1223209229	1104802856	1161201050	1245884521	1160622559	1102251709	1127641602	1019867981	1161328003	934798401	1016636597
2	29	695839722	911899536	1203035645	1212194458	1127374756	1199329224	1290185791	1184643311	1107624390	1135108398	1096554810	1200390015	1035509399	1063430298
2	30	732061523	1026919678	1120969238	1250605103	1206071411	1262700928	1274934570	1206757690	1187520264	1201832764	1067958740	1243083252	925595032	1023568970
2	31	966549988	1107624268	1160549927	1272634766	1252740234	1263489746	1273118896	1266237671	1173135498	1226139526	1121707153	1277839478	1005532776	1073482300
2	32	1000865356	1256959839	1197588745	1234647705	1278362427	1357627075	1341749634	1215145874	1182840942	1271575562	1125028076	1290082031	1022887695	1041939819
2	33	1131772217	1213112305	1232811890	1261055054	1346993164	1327387451	1289096436	1208664062	1214903198	1264585449	1109961182	1318665283	1011317749	1119929321
2	34	1129865845	1359270508	1202127808	1261055054	1357364014	1287681519	1317420288	1282632812	1189080078	1293499390	1142739136	1320428955	1051549561	1072095825
2	35	1073308960	1250605103	1156918701	1282519775	1300324341	1276900391	1329040283	1258993286	1209010742	1297471069	1125089478	1331167114	990544434	1068629639
2	36	1072037964	1281107666	1238621948	1267692139	1268906616	1318447021	1282197021	1221627686	1190986450	1262043579	1118878296	1294180176	1025517212	1084574097
2	37	1091102051	1230270020	1164725830	1283225952	1300019287	1391547974	1337392090	1262806152	1191333130	1266650757	1106763428	1308808960	1026832031	1088386963
2	38	1068225220	1157826416	1216652832	1257665894	1280497559	1239823975	1268035156	1246411011	1179894653	1269986938	1095324951	1269591431	961356689	1061003906
2	39	1035180786	1103811523	1166723022	1235777466	1314660522	1293729492	1278202637	1233066162	1183880737	1294134766	1089113647	1251175781	993173950	1087693726
3	0	706134155	520309387	2482227783	2197687744	2203630371	2215739258	2352849121	2196167725	2096994141	2073147217	2123087158	2414947998	1989210083	2000150391
3	1	711443420	560128967	2402588623	2126543457	2185746582	2120172363	2342230469	2258629883	2045271484	2017020508	2074116943	2382428467	1956174561	1913753906
3	2	785773376	590657349	2365423828	2105660156	2181275635	2121352051	2254487793	2205537109	2025061890	2070618896	2069494629	2341834717	1955879517	1932095093
3	3	732680542	629149597	2399235352	2176096680	2147743164	2107194092	2318198975	2239891357	2032940186	2038763306	2073617188	2356988281	1945260986	1940782959
3	4	755244995	537564514	2389175781	2141409424	2257281982	2159697021	2304786133	2160564453	2064453369	2048623291	2073866943	2363956543	1954404785	1919063232
3	5	716752747	619858398	2392808350	2149550293	2143831055	2095985596	2277960449	2229897461	2050751953	2056966553	2075490967	2360749023	1945555908	1944644287
3	6	734007874	591984680	2366541504	2132206543	2193011963	2151437988	2254487793	2214906494	2058630371	2036993530	2041761475	2350351562	1945850952	1932577759
3	7	756572327	505708862	2410133545	2103536621	2191335205	2093035889	2331612061	2235519043	2016498535	2060253174	2064747559	2360527832	1919304565	1933543091
3	8	683569702	588002686	2410133545	2136808105	2211454590	2213379639	2322111084	2219903320	2073359375	2054691162	2098477051	2366832520	1926383545	1869348999
3	9	805683167	602603210	2412648438	2151320068	2167862549	2075338379	2305344971	2239891357	2048354248	2045842285	2070618896	2349356201	1911340576	1868866333
3	10	696842896	556147034	2426620117	2114863037	2165068359	2152617920	2277960205	2144324219	2052464600	2062528564	2067246094	2325353760	1941721436	1891551514
3	11	776482117	518982056	2419634277	2097519287	2205307129	2095395508	2304227295	2199915527	2067878662	2043061279	2083611084	2352010742	1914290161	1865005127
3	12	691533630	509690826	2402588623	2130083008	2177363525	2087136719	2327699951	2235519043	2041846069	2027891968	2053254395	2348139404	1929628174	1948022949
3	13	740644470	469871216	2443386230	2140701416	2215366699	2096575439	2344466064	2169933838	2044586426	2068596436	2058001709	2324358398	1890103516	1873692993
3	14	801701172	581366089	2385822510	2170787354	2202512695	2110143555	2271812744	2250509766	2042531128	2054943848	2057127197	2357209473	1922254150	1894930054
3	15	590657349	399523285	2301991699	2051859619	2184628662	2220458740	2151096436	2133081055	2075414551	2043819824	2080238037	2406099121	1909275879	1899756714
3	16	319884094	138041260	1857968384	1715251221	2189099854	2084777100	1813538086	1792662598	1839065918	1933083374	1886355713	2055244141	1645581665	1660356445
3	17	189806732	111494865	1548912476	1295818115	2020320557	1799845703	1647553223	1672110718	1725002075	1756613037	1707714111	1688793335	1518748901	1489494263
3	18	225644379	114149506	1677452881	1317763184	1738649292	1580395508	1907987427	1868241699	1765078491	1742454956	1624764404	1664901611	1544705322	1451363892
3	19	211043854	156623749	1971978149	1528010620	1654818604	1651185913	2143831055	2053129639	1875374512	1895412720	1760557007	1845085205	1696019775	1668079102
3	20	216353134	191134064	2206983643	1801261475	1794536499	1829931641	2277401367	2213657227	2013073242	1948758423	1878235718	2072056885	1842909912	1807568359
3	21	276082520	215025818	2349495850	2021065674	1997965698	1977411621	2265665039	2256131348	2030885010	2013228149	1978050171	2233768799	1882139526	1851007935
3	22	542873840	388904724	2410692383	2151320068	2094091553	2028144775	2318198975	2229897461	2098706787	2064551270	2039263062	2326791748	1908096069	1930647095
3	23	777809448	515000122	2393087891	2150612061	2065030273	2031094360	2328258789	2229272705	2104529785	2056966553	2075615967	2367828125	1929333130	1896860718
3	24	836211548	566765564	2375483398	2110261719	2121476318	2067079590	2289696533	2121837891	2055204834	2057219482	2056877197	2315730713	1929628174	1915201904
3	25	687551697	426069672	2320434570	2053983154	2122593994	2084187256	2298079834	2169309082	2066166016	1994266479	2025646240	2325021973	1903081787	1884311523
3	26	667641907	447306793	2302271240	1995935181	2181834473	2062360107	2230456299	2185549316	2042188599	2034970947	2012779053	2277459717	1854118408	1876106323
3	27	658350647	354394409	2221793701	1986378418	2125388428	2062360107	2198041748	2183050781	1990808472	2052415771	2027145386	2232330811	1819313110	1814325562
3	28	610567139	353067078	2277122070	1937533081	2067824707	2007497559	2252811035	2119339355	1995946533	2003368164	1992166626	2213858887	1848219116	1789709839
3	29	588002686	353067078	2265385742	1936471191	2132653809	1934937378	2290814453	2171807617	2053149658	2018537476	1993415771	2229454834	1870636108	1818669556
3	30	634458862	419433075	2319875732	1981069092	2044352051	1966203125	2282431396	2192420166	1993891357	2028144775	2002285400	2239741699	1904851440	1898308716
3	31	699497559	383595428	2314007568	2019649902	2106945557	2018706055	2327141113	2169309082	2053492188	2040280273	1993915527	2274583740	1913405273	1871762329
3	32	703479553	484471741	2301991699	2042302856	2124829590	2042892700	2316522461	2206786377	2041503540	2025616577	2003409790	2300245361	1891283325	1889620850
3	33	741971802	468543884	2322669922	2077697998	2203630371	2039353271	2305344971	2143074951	2036365601	2024099609	2029019165	2319712646	1926383545	1841837280
3	34	757899658	508363495	2335244629	2071326904	2224867432	2019885864	2365703125	2181177002	2045271484	2025363647	2036514648	2305112061	1860902466	1850525269
3	35	776482117	503054230	2310095459	2052567383	2141595703	2011037109	2350613525	2168684570	2015470947	2048117676	2024396973	2278233887	1921369263	1939334961
3	36	804355835	476507812	2371571289	2000182495	2157802979	2066489502	2331053223	2196167725	2024034302	2040785889	2025896118	2293166260	1901901855	1862591797
3	37	804355835	488453705	2298917969	2045488403	2115328613	2084187256	2271812744	2166186035	2023691772	2052162842	2044384888	2312412354	1918124634	1877071655
3	38	829574890	520309387	2326861572	2123357910	2134889160	2024015259	2312051514	2181801514	1984642944	2028144775	2038013794	2296042236	1898067383	1904100708
3	39	796391907	492435669	2355922852	2061416260	2168980469	2068259277	2300874023	2190546143	1991493530	2027386230	2014527954	2275689941	1887448853	1909409912
4	0	1332629639	1038612427	1530148804	1703258301	1360072754	1609048096	1488785156	1700500610	1434378906	1531820190	1523867798	1805063110	1282439697	1369762573
4	1	1346608276	1047698486	1478871094	1706714844	1325752808	1560875610	1534489258	1699801758	1417490356	1537768555	1512527466	1807548096	1232515991	1411340088
4	2	1262736450	986192505	1502600708	1660559937	1372798096	1623671997	1470795288	1646682983	1442594849	1594872803	1553006348	1820683594	1216140991	1384386475
4	3	1218004883	1013450867	1491690552	1690448730	1340791870	1576359619	1498995605	1677435913	1424565308	1556803345	1510007324	1809145752	1223729492	1395282593
4	4	1294421387	942858765	1480507690	1686788940	1318040405	1616790161	1473226318	1652274414	1454690674	1557992920	1512212402	1835061646	1143052734	1311840942
4	5	1286034180	1012052979	1505328247	1690448730	1380510498	1619370850	1526709839	1719371826	1358837158	1540861694	1500714478	1845001953	1202162354	1394709106
4	6	1266464111	1026730591	1459505615	1685162354	1356602173	1593134033	1506775024	1697704956	1429814453	1572506958	1525285400	1807370605	1184189819	1365461548
4	7	1311195801	1002267944	1504510010	1661169922	1318811646	1601736206	1515040649	1782974609	1464732422	1552758423	1508432251	1791572510	1209750854	1379798584
4	8	1292557617	993880798	1488690308	1671132812	1324981567	1594424316	1489271362	1701898560	1445105347	1535865112	1531428101	1790330078	1218936768	1349404053
4	9	1170477539	1056784668	1511056152	1704071533	1355445312	1630123657	1539837524	1712382568	1450126221	1535627197	1536468262	1826541382	1200964233	1347683594
4	10	1249689697	1096623779	1482962402	1706308105	1360072754	1567757446	1516013062	1673242310	1350621216	1538006470	1500557007	1804530518	1135064941	1386967163
4	11	1317719116	1053290039	1471234009	1677029297	1364314575	1594424316	1450860474	1676737061	1420457275	1547761841	1522135254	1794235107	1179397217	1387827271
4	12	1281374634	1014848755	1476416382	1664829712	1364700195	1594424316	1511637207	1696307129	1386452148	1537530640	1555369019	1790330078	1202162354	1378651611
4	13	1294421387	977106445	1468506470	1677639282	1315726807	1615069702	1520389038	1680231689	1399004395	1553234253	1502604614	1800447876	1169412476	1405031860
4	14	1096856689	901621826	1470415771	1690042114	1319968506	1508401978	1501912964	1651575439	1449441528	1558944702	1515835083	1787489868	1204958130	1391554932
4	15	597353577	406079285	1412046509	1571909912	1325367188	1495068481	1364314575	1547434692	1421598389	1537292725	1475828613	1646017334	1116293701	1260227539
4	16	504162689	273282257	1072468018	1268954834	1215851807	1406035400	1181498291	1286733154	1313649170	1430698242	1180347900	1405673584	993281677	1140082886
4	17	353193451	319411774	968276001	1136183228	1044252075	1188828979	1045358643	1199366699	1127875977	1250819946	1007249084	1270413696	857089905	1050046265
4	18	424950439	325003204	975640381	1237439331	967128540	1068397705	1101759399	1334959473	1064658325	1141132324	1031347412	1364137085	887443481	1041157227
4	19	543302856	531886963	1239938843	1408232910	982167664	1110548584	1320069092	1479638306	1131299316	1292934326	1163337280	1527442993	970117126	1160728271
4	20	750186646	748555786	1339221191	1513148926	1073173340	1223667969	1441622437	1600553467	1295391357	1404287476	1338798584	1696429077	1071961426	1251051758
4	21	922589722	912804688	1398954224	1625587891	1110963867	1359153198	1508719849	1694210205	1305433105	1494464600	1384790283	1779147095	1167814941	1278292236
4	22	893700562	845008362	1445049683	1680282471	1199655884	1400874023	1471281494	1680231689	1462906738	1500412964	1444169922	1781987183	1165817993	1369475952
4	23	932840759	860384827	1420501831	1654460083	1257498535	1419798950	1460098511	1710984619	1406307495	1508026733	1429206909	1772224365	1199366699	1349690796
4	24	863879517	814255371	1370860596	1625791260	1202740845	1468831665	1418770386	1620822510	1373671631	1509692383	1395343140	1785359863	1128674805	1380658813
4	25	785599182	786298096	1374406494	1587972656	1250171753	1427110840	1412449707	1553026123	1369107178	1485898926	1416763916	1722167603	1134266235	1326464722
4	26	739935608	687049805	1353131592	1579432983	1196185303	1410336548	1371607788	1597058838	1354044556	1494226562	1387940430	1745243408	1062775513	1287467896
4	27	743663269	728985718	1371406128	1575163208	1222792969	1393992310	1387652832	1580284424	1347426025	1495416260	1383845215	1696429077	1118290649	1267395996
4	28	781871521	766728027	1366496582	1568453369	1252871094	1462380005	1446484619	1614532104	1346284912	1466626221	1412511353	1730332886	1164220459	1287467896
4	29	845241333	758340820	1371406128	1590209229	1178832520	1436573364	1429953369	1603349121	1398776123	1494464600	1399753296	1733172974	1102315063	1292916016
4	30	866675232	833126526	1364587280	1590819214	1184231201	1428401245	1354104004	1616628906	1410871948	1468529663	1407786133	1750036011	1111101562	1337647583
4	31	808896851	833825439	1404136597	1619081543	1167649658	1443885254	1430439575	1637596802	1345828491	1502792236	1455667847	1749681030	1093129028	1330192383
4	32	976640442	817750000	1401409058	1632907593	1193100464	1441734741	1439677612	1612435303	1396037476	1470433228	1419284058	1776129517	1148244873	1391554932
4	33	965457581	899525024	1452414062	1617861572	1221636108	1455498291	1424118774	1643188232	1412013062	1501364624	1449840210	1750391113	1150241821	1358579712
4	34	941227966	916299377	1407409668	1665236450	1242073853	1458939087	1422660156	1662059448	1376182129	1501364624	1454565308	1772579346	1163022217	1373203491
4	35	880653870	898826111	1420501831	1625587891	1227805908	1492487793	1416339355	1599854492	1417033936	1508740601	1489689087	1777549561	1135863770	1308686768
4	36	1053988892	936568420	1465233521	1624571289	1306086304	1521305298	1465933105	1617327759	1441225586	1505171631	1468898315	1800980347	1092729736	1347396851
4	37	951478943	907912170	1425138672	1658933350	1269838257	1529907593	1479060913	1697704956	1394896362	1527775391	1458660522	1776307007	1130272339	1367182007
4	38	1064239868	940063049	1427866211	1650190308	1256727295	1466251099	1384735474	1634102173	1372987061	1507788818	1495201782	1779679688	1190979492	1347970337
4	39	985959595	888342102	1419683594	1656696777	1241302612	1478724243	1477602295	1676737061	1423880615	1488754150	1490791626	1793170166	1127875977	1328471924
5	0	1709409546	1461585693	2639171387	2304145020	2602813232	2142724609	2578604004	2495142822	2301811279	2171923828	2394379395	2433137451	2185447754	1979885742
5	1	1587695190	1493028564	2573097900	2258829834	2676778076	2136085693	2567591797	2485507080	2276409912	2160766602	2355869873	2427166504	2169218994	1921057129
5	2	1525485718	1486942871	2473697998	2245534912	2581747314	2121147949	2553102051	2460657227	2330563965	2155695312	2424708252	2436582275	2072861816	1979595947
5	3	1483561890	1357114258	2509632568	2274746338	2673969238	2124467529	2545567383	2524557129	2215729248	2175980957	2305188721	2404660889	2210804688	1993795898
5	4	1478152344	1295242920	2541510254	2251152588	2568639648	2190857178	2507314209	2518471436	2310454590	2187814209	2329332031	2381466309	2138790527	2067693848
5	5	1662076172	1407828613	2534555176	2275869873	2710483643	2113955811	2580922363	2541292969	2263356445	2162795166	2386398193	2423262451	2167866699	1988289795
5	6	1640438110	1467671387	2584979736	2263885742	2599536377	2125573975	2548465332	2465728516	2238308105	2184433350	2405553223	2394786133	2109038086	1968583740
5	7	1441638184	1336828613	2599759277	2244224121	2589705566	2150470215	2547306152	2531657227	2270236084	2178685791	2429297363	2342196289	2139128662	1960469360
5	8	1579580933	1391599976	2599179688	2236359619	2528848389	2122807861	2560057129	2465221436	2225607422	2167528564	2385400391	2412468994	2219257080	2014661255
5	9	1522781006	1407828613	2497171387	2239355713	2510123047	2123361084	2580342773	2500721436	2262827393	2129323730	2373827637	2383992432	2112418945	1997563232
5	10	1693180908	1384500000	2533106201	2240479248	2560213135	2087399902	2551363281	2432257080	2322626221	2234809570	2450846924	2409713135	2157385742	2042481689
5	11	1493028564	1385514282	2528759277	2265196533	2547105469	2175919434	2547885742	2487535645	2267942871	2172937988	2354872070	2341048096	2162457275	1928881714
5	12	1429466675	1420000000	2503836670	2238044922	2685672607	2171493408	2457469482	2459642822	2277997559	2177671387	2365447266	2386059326	2154004883	1958151001
5	13	1667485718	1376385742	2500648926	2197036377	2596259277	2141064941	2525861328	2491592773	2269177734	2163809570	2347489502	2319920166	2165500000	2051465332
5	14	1717523804	1414928589	2604685791	2258455322	2634646240	2177579346	2576285645	2487028564	2301811279	2203704834	2365846436	2406268555	2226357178	1958440796
5	15	1599866699	1450428589	2554840820	2239542969	2600940674	2105657227	2578604004	2488550049	2279232422	2138452393	2404954590	2370443115	2200661865	2019587769
5	16	1655314331	1461585693	2555130615	2246658447	2532125244	2120594727	2575126465	2536728516	2275528076	2147918945	2422313721	2378251221	2087062012	2003649048
5	17	1210380981	1103542847	2493114258	2217447021	2542892334	2131659668	2543828613	2454064209	2284347900	2163809570	2364649170	2314867920	2125942871	2027412231
5	18	783028564	636971436	2192306152	2093298584	2570980225	2079101318	2295183594	2298371338	2208320557	2124928467	2367442627	2265263672	2063733398	1879326538
5	19	431409515	497000000	2000171509	1902113403	2502633057	1992241577	2041901978	2099571533	2132645996	2062380859	2158333496	2137119141	1932552368	1770653076
5	20	531485718	476714294	1944820435	1781335449	2388408691	1842864990	1930040771	2014371460	1989234741	1882176270	2067945801	2064090576	1756066650	1721098022
5	21	496323822	526414307	1987710205	1762235596	2259204346	1671911743	1972351074	2031107178	1913383911	1822671387	2051384521	2027116943	1790214355	1648649048
5	22	682952393	521342896	2126812256	1859794312	2286355957	1803584473	2151444824	2174628662	1877575195	1882176270	2098074951	2071209717	1872371460	1744571411
5	23	758685730	791142883	2202159180	1995365356	2349085693	1865548096	2342710205	2289750000	1984824829	1915309570	2208615479	2167662598	2032628540	1751236816
5	24	937200012	868228577	2331987793	2021018921	2384663818	1965132446	2371689941	2420592773	2089781250	2023500000	2243932617	2262737549	2033642822	1900191895
5	25	1069733398	1058914307	2519195801	2181681885	2495611084	2090719482	2440661377	2364807129	2189269531	2167528564	2298604248	2308208008	2103966553	1944530640
5	26	1215790527	1147157104	2540930664	2204901123	2442243896	2024883179	2480653076	2414000000	2221903076	2059338135	2367243164	2348855957	2171923828	1892946899
5	27	1133295288	1027471436	2543538818	2227745850	2578470459	2114509033	2522383789	2492607178	2265296875	2144538086	2390987305	2392030273	2046152344	1914971436
5	28	1122476196	1116728638	2570779541	2182056396	2476885742	2055311768	2528759277	2387628662	2258593750	2178685791	2365646973	2361257080	2119519043	1960469360
5	29	1179276245	1108614258	2522093994	2205275635	2587364746	2028755859	2494563232	2455078613	2245716797	2185785645	2370036621	2392489502	2119180908	2061028564
5	30	1044038086	956471436	2443848877	2201156006	2542892334	2113402588	2460367432	2376978516	2240777588	2103628662	2373827637	2347937500	2082328613	1970902100
5	31	893923828	875328613	2518616211	2147976318	2555531982	2054758545	2458049072	2400814209	2270588867	2150623779	2400564941	2308667480	2110390381	1944820435
5	32	995352417	844900024	2331987793	2179809326	2587833008	2013264893	2353722412	2341985840	2233192627	2126957275	2392184570	2311652832	2098895264	1875269409
5	33	850647583	865185730	2376326660	2118577637	2523230713	2053651855	2360097900	2405378662	2276939209	2111404785	2357466064	2327039307	2028233398	1883673462
5	34	766799988	774914307	2430228516	2106406250	2549446045	2043693481	2462106201	2383571533	2229311768	2130338135	2323545654	2316475586	2032628540	1924534668
5	35	838476196	766799988	2487318359	2108840576	2533061523	1965685791	2378065430	2366328613	2214141602	2137100098	2357466064	2287310059	2055619141	1904249023
5	36	907447632	890542847	2340391846	2144231201	2541019775	2056971436	2436024414	2437835693	2174981445	2185447510	2371433350	2302237305	2090781006	1882804077
5	37	757333313	866200012	2400669434	2139175293	2530252686	2025989624	2401249023	2277578613	2241835938	2055619141	2295611328	2292592041	2047166748	1936126587
5	38	1060266724	952414307	2456310303	2146478271	2519017578	2000540283	2423853027	2350607178	2179920410	2094161865	2406550781	2285013428	2140142822	1977857178
5	39	968304749	876342834	2422693848	2173255371	2482971436	2071909180	2407624512	2397264404	2187858398	2111742920	2358663330	2291673340	2081990479	1890918335
6	0	997228882	1494027954	1894205811	1965384155	1646595825	1932044556	2088553223	2044077148	1734387207	1857934570	1788295288	2100861084	1534524170	1651294067
6	1	871365051	1524888794	1885086792	1950439209	1617708130	1866173462	2059961426	2007165161	1755012695	1872597046	1806448730	2104346680	1534524170	1677664307
6	2	879836670	1461351807	1832906250	1936760864	1696794067	1852688110	2092637695	2015031738	1763818970	1894590576	1786661377	2130923340	1530334839	1687983154
6	3	901620789	1386922729	1841265259	1927895142	1624338135	1902999023	2049750000	2091276123	1707504761	1813528564	1804996338	2097811279	1536828247	1682250488
6	4	845950256	1405076172	1878247681	1913456909	1665064941	1950197998	2090595459	2080384033	1793482544	1877205200	1764514282	2078205566	1553585205	1673651489
6	5	890728699	1443198364	1874701416	1944359863	1684954834	1864617432	2022520020	2036210693	1778650757	1880347168	1770686401	2107686768	1518395508	1695435669
6	6	891938965	1337908447	1858996582	1924602173	1666959229	1890550903	2017073975	2020477661	1742034912	1828609863	1792652100	2099844482	1526564575	1671931641
6	7	933086731	1354246582	1853170532	1934481079	1642807251	1855800049	1998693604	1999903809	1747596802	1857096802	1824965210	2107686768	1556727173	1647567871
6	8	856842285	1408706787	1917763062	1943599976	1682586914	1905073730	1991205322	2053759033	1738790405	1876576782	1752169922	2134118164	1506665527	1668778687
6	9	865313904	1397814819	1907124268	1931441406	1641860107	1887438965	2009585693	2048917969	1711212646	1838664062	1757615967	2106379883	1569923340	1721232666
6	10	1025064209	1515812134	1826320312	1972223267	1682586914	1925820435	2065407471	1947864014	1771003052	1912604370	1775043213	2112334229	1604065796	1688556396
6	11	1038376709	1450459717	1861529541	1956518555	1770197021	1887957642	2025923706	2056179443	1761964966	1864637451	1753077515	2105653564	1512949463	1687696533
6	12	902830994	1281632812	1887113281	1894459106	1615340332	1876546875	2091276123	2090065918	1745742798	1838454590	1811713135	2095342529	1526564575	1721805908
6	13	998439148	1450459717	1853677124	1955251953	1666012085	1899887085	2096041504	2091276123	1757330078	1849556152	1790110596	2144429443	1517976562	1717506348
6	14	920984436	1461351807	1900285034	1968170410	1737047241	1871878906	2069491943	2025923706	1747133301	1888306763	1761065063	2127147217	1535152466	1775979492
6	15	831427490	1377845947	1841011963	1986914917	1600186157	1867210815	2001416626	1927290039	1742961914	1860867065	1794104370	2114512451	1497449219	1721805908
6	16	830217285	1238064453	1731838013	1727531860	1691111206	1946567261	1961932861	2036210693	1729057129	1822954346	1764151123	2045965088	1441732178	1589381348
6	17	492563293	600878784	1292355957	1286783325	1526309570	1905592407	1671250977	1651357788	1523034912	1571808472	1598228760	1864285522	1286939209	1391890991
6	18	233574249	277747620	1058303223	1078060913	1353930786	1697087158	1506508545	1524888794	1202993652	1264526611	1398177856	1620158081	1092557739	1245134766
6	19	223892410	150673538	1100351685	1090219482	1177289917	1507772705	1516039062	1558170166	1034514282	1076010132	1321388794	1615801270	1080618408	1243988281
6	20	252937912	261409515	1315659912	1281210571	1155505859	1510884766	1633809448	1712474365	1128603149	1172991455	1371673828	1747232178	1206296021	1360647949
6	21	248097000	432051849	1570736816	1462069458	1325990356	1657149658	1806720947	1816554077	1307974609	1279398438	1538322388	1872854004	1303277222	1533774414
6	22	387273346	615401550	1709293945	1670538452	1428754517	1675821777	1991205322	1967227661	1397660278	1475246216	1620012817	1991214355	1457022949	1633522827
6	23	747921692	873180420	1814668335	1854690430	1515417480	1796153076	1921087646	1975699219	1550612671	1691830688	1726936646	2020840820	1512111572	1677377686
6	24	694671570	954870850	1820747681	1865582397	1585505493	1849057373	2143013428	1992037354	1647019043	1774777954	1787024536	2078205566	1543321533	1673651489
6	25	737029602	907671936	1875967896	1924602173	1621023193	1832459961	2057919189	2073727783	1715152344	1835103149	1786479858	2074139160	1564686768	1714926636
6	26	829007019	1045638062	1888379761	1907377563	1638071533	1892106934	2008224121	1996273193	1701711060	1822535400	1800639526	2093599854	1522375244	1757635010
6	27	844739990	898595215	1888126465	1871155151	1606816162	1860986816	2054515381	2053153809	1702869751	1827981445	1738191772	2053517090	1501847900	1727538574
6	28	815694519	893149170	1787058228	1814161743	1616760986	1895218994	2018435425	1985986206	1662546021	1836569458	1745453125	2049886230	1504780396	1653873779
6	29	830217285	963947571	1767553833	1793644165	1628126709	1842314697	2072215088	1993852661	1647482544	1798656616	1721672119	2058454590	1471685303	1685403442
6	30	745501221	856842285	1756661865	1709293945	1554723633	1779555664	1918364624	1905505981	1577495239	1713824219	1702974121	2040301270	1442988892	1661326294
6	31	717665955	905856567	1739943726	1746782959	1601133301	1783186401	1926533691	1944838379	1597193604	1682614258	1686091431	2068185059	1463516235	1573329834
6	32	699512512	822350769	1758434937	1736397461	1592609009	1822086548	1980313232	1998693604	1541111084	1659573364	1731656494	2035653931	1467286621	1669638672
6	33	661995361	780597839	1731078125	1728545044	1536254517	1822605225	1914960815	1961781616	1521412598	1714452637	1685546753	2013869873	1449482300	1614891724
6	34	602694153	845950195	1736397461	1761221313	1595924072	1815862549	1944233276	1894008789	1578422119	1683033203	1733108765	2006898926	1459117554	1623490723
6	35	636580566	860472961	1773126587	1730318237	1581717041	1823123901	1963294434	2039236328	1531377686	1672141113	1711324707	2017355347	1476712402	1691422729
6	36	687410217	924010010	1785031860	1768313843	1607289673	1808601196	2004139648	1976909424	1518631714	1716128296	1715500000	2047853027	1467914917	1657886719
6	37	752762573	746106323	1843798340	1812641968	1622443848	1849057373	1944233276	1997483398	1622222168	1787136230	1733108765	2062666260	1489070679	1648714355
6	38	804802429	938532776	1776926147	1811628784	1618655273	1808601074	1998693604	1962991821	1555942749	1715709473	1729296509	2075301025	1472523193	1624063965
6	39	826586548	971208984	1772113403	1830373169	1639492310	1873434814	1972144165	2025923706	1576104736	1745872070	1732019531	2051048096	1487185547	1649860962
7	0	1465133789	1531730835	2283325439	2305695801	2206622070	2240682861	2576840820	2427681152	2156392578	2105574219	2115730713	2797073730	2041107788	2024908569
7	1	1400336792	1607327393	2221614014	2239886230	2268601807	2278265137	2543285156	2512359131	2196080811	2164420654	2045091187	2685838623	2063588379	2011654663
7	2	1466933716	1477733276	2254398193	2276334717	2227751465	2256882080	2535185547	2503523193	2318655273	2144584717	1981621948	2679898926	2045736206	1977783447
7	3	1463333862	1409336304	2192686768	2245286133	2121399902	2278265137	2465760010	2527085938	2257367920	2149874268	2004460327	2607542236	2045405640	1928203857
7	4	1412936157	1623526611	2191143799	2261822754	2312269531	2158390625	2609239258	2521931641	2267087646	2202439209	2059962646	2642640625	2077473633	2034726318
7	5	1339139526	1517331421	2224313721	2288484131	2250289551	2238738770	2561798584	2548439453	2273837402	2192190674	2070585205	2710677490	1968707031	1957656982
7	6	1387737305	1432735229	2221228271	2233136719	2210847900	2323623047	2532871338	2575683594	2210120117	2158800537	2053854736	2597282715	1989203979	1974347168
7	7	1394937012	1718922363	2255555176	2178464111	2279870850	2263361816	2488901855	2489532959	2208230225	2171363037	2007646973	2710137695	1978294312	1939985107
7	8	1461534058	1414736084	2176873047	2309070801	2258037109	2332694580	2502786865	2501314209	2268437500	2170371338	2055448242	2700958008	2060943604	1908568359
7	9	1484932861	1556929688	2179958740	2249335938	2186901123	2238738770	2524771729	2574947266	2183121338	2116483887	1990119995	2646960449	2001105591	2014109009
7	10	1288741821	1499332275	2200786377	2257772949	2225638672	2225779541	2593040039	2396755371	2225239502	2202439209	2063946045	2674499268	2012345825	1998891479
7	11	1285141968	1601927612	2255169678	2247985840	2312973877	2204396484	2635852295	2498368896	2223079590	2112847412	1963298218	2726336914	1995485352	1965020386
7	12	1299541260	1601927612	2210428711	2184876221	2210143555	2266601562	2505101074	2412218262	2253048340	2228225830	2042435669	2659379883	2051025635	1998400635
7	13	1339139526	1574928833	2215828369	2280047119	2308043457	2199860596	2595354248	2502786865	2263307861	2150204834	2029423096	2712837402	2007056274	2017054321
7	14	1360738525	1452534424	2227013672	2273972168	2169293213	2204396484	2500472900	2471124756	2293276367	2110202637	2020128418	2696098145	2030859253	1916913452
7	15	1339139526	1475933350	2219685547	2249673340	2180562500	2249106445	2552541748	2496159912	2188791016	2122434814	2020394043	2679358887	1980939087	1996437134
7	16	1447134644	1573128906	2233184814	2255748047	2286209717	2259473877	2464603027	2507205078	2265467773	2155825195	2066867188	2677739014	1997138428	2003309570
7	17	1375137939	1591128174	2154502686	2267897461	2239020508	2243274658	2647423340	2401909668	2232259277	2190207275	1980559692	2706897705	2020941406	1998400635
7	18	968356262	1151947998	2195386475	2279709473	2303113281	2140895264	2665936768	2396755371	2190950928	2096648193	2062883789	2686918701	1943912231	2036198975
7	19	876560425	934157776	2204643311	2203437988	2203804688	2156446533	2581469238	2399700684	2178801514	2171693848	1973124023	2550844727	1981600342	1888932861
7	20	651570557	340184631	2107062012	2053932129	2217891113	2193380859	2346579834	2203100586	2210120117	2101276611	1880973999	2373192871	1815971069	1752957153
7	21	413981293	313185852	1818175049	1859541016	2068576172	2063138916	2101276611	2074979004	2087275635	2081440674	1830251709	2309475586	1683070923	1768665527
7	22	284387146	208790573	1745278320	1732984253	1848829590	1894666382	2079291748	1938021606	1923123169	1969368164	1615146729	2110764648	1552815552	1675397095
7	23	185391632	242989029	1638054565	1738721436	1724869873	1629646362	2148717285	2035217163	1817017944	1840765869	1595760742	2118864258	1595462646	1631217285
7	24	219590073	325785278	1723293579	1775844727	1677680786	1582992554	2063092529	2160393311	1777059692	1856303955	1583810425	2190681152	1597776855	1742648560
7	25	329385132	433780396	1821646240	1967198608	1700923218	1573272949	2228556396	2141985107	1874525391	1856965088	1696939697	2354293701	1620257446	1765720215
7	26	289786926	685769043	1947769165	2057981934	1743886475	1815614014	2534028320	2345212158	1940132324	1976641357	1746068726	2473628174	1761753052	1886478394
7	27	363583588	595773071	2022980103	2122779053	1968563232	1857084106	2457660400	2384237793	1957141602	2003750366	1840874268	2567043945	1851014404	1937039795
7	28	574174072	781164734	2116318604	2150452881	1945320801	1949743896	2508572510	2454925537	2057037109	2008048096	1916028198	2580003418	1880437500	1992510010
7	29	559774719	838762146	2175330322	2276334717	2032656006	2016484863	2598825439	2368038574	2199860596	2015651855	1968609497	2662079834	1964739868	2006254883
7	30	763165527	869360718	2156045410	2190950928	2100270264	2153206787	2634695312	2384237793	2159092529	2106896729	1977904175	2648040283	1990857056	2005763916
7	31	1002554688	788364380	2205800293	2297596191	2135486084	2120160156	2631224121	2421054199	2171511963	2171032471	2049074707	2661539795	1979616699	1995455322
7	32	944957336	813563232	2163373779	2258447998	2172110596	2089057617	2436832764	2443880615	2197700684	2126401855	2035265503	2690158447	2015321289	2083814941
7	33	1054752319	836962219	2220842529	2248660889	2139712158	2102017090	2635852295	2422526855	2234419189	2095325684	2018269531	2656140137	2001766724	1956184326
7	34	937757629	831562439	2217371338	2219637207	2169997559	2133119629	2580312012	2351102783	2230369141	2054001221	1998883545	2570283936	1979616699	1891387329
7	35	917958496	622771851	2146788818	2203775391	2113652344	2166814209	2621967285	2454925537	2226049561	2179297363	1969937256	2677198975	1930027100	1975328979
7	36	899959351	721767395	2180729980	2200738037	2211552246	2196620850	2591882812	2363620605	2150722900	2106566162	1939132080	2650200195	1951185303	1909550049
7	37	943157410	777564880	2083534424	2159564941	2188309814	2155798584	2418319336	2393073730	2170431885	2084416016	1913903687	2637780762	1881429321	1917404297
7	38	901759277	797363953	2118632812	2171376953	2190422852	2068970459	2567583984	2320913330	2166652100	2055323486	1931165283	2592422852	1935647217	1936057983
7	39	1110549805	818963013	2113618896	2170701904	2058715820	2115624512	2581468994	2496159912	2141813232	2118136963	1964094849	2558404541	1941267456	1885987549
8	0	1430542358	1112995728	1451931030	1485709351	1277382935	1282291016	1486178223	1469687378	1373347778	1501357422	1236362549	1535168579	1246310913	1200964111
8	1	1408387939	1148864746	1443048828	1451966431	1331299561	1167854248	1491175537	1457693970	1373008667	1473212158	1202035400	1506905151	1204583984	1263288696
8	2	1429487427	1051807251	1402772705	1451089966	1295694336	1214328613	1525656372	1477682983	1322483032	1427603516	1227744263	1499618530	1231568970	1178079346
8	3	1382013672	1155194580	1375973022	1437067017	1275009277	1276294312	1532652588	1430708984	1350797729	1455239990	1230665649	1446955811	1211080322	1259149902
8	4	1480126099	1191063599	1428653564	1441156982	1309258179	1320270020	1520659180	1462191528	1367244019	1441337036	1237531128	1502157837	1256805054	1181244263
8	5	1426322510	1193173584	1416096069	1480888916	1259410767	1272296509	1542147339	1552641479	1366057129	1489488892	1199844238	1520595337	1190341797	1178809692
8	6	1412607788	1162579346	1439679810	1458247559	1246525024	1241313599	1514162842	1426711182	1370126343	1496101318	1226575684	1478089722	1150863647	1189034790
8	7	1446366943	1141479980	1427581665	1431078003	1260767212	1301280518	1481181030	1510165039	1334690552	1468803955	1213136963	1504476318	1199336792	1230178711
8	8	1488565796	1184733765	1431563354	1487023926	1234656616	1203834351	1547144531	1449698486	1384368530	1489658447	1222923828	1515958374	1245811157	1197068848
8	9	1419992676	1122490479	1431563354	1448022461	1305528076	1235816650	1575628784	1436205933	1365209473	1425229858	1220148438	1545767456	1212829346	1222144775
8	10	1357749268	1096116089	1422681152	1444224487	1206172363	1234317505	1499670776	1461691772	1348254517	1493897217	1187574097	1503482666	1222573975	1185626465
8	11	1500170532	1081346558	1406601318	1465259033	1270601074	1227821045	1545645386	1458193726	1416243774	1504748413	1190203491	1488467651	1210330811	1221414429
8	12	1405223022	1164689331	1425897095	1433269043	1277043945	1275294800	1486178223	1465189819	1331130005	1442354248	1241328979	1519491211	1264800659	1220683960
8	13	1373573853	1114050659	1440445435	1477529175	1270261963	1267798950	1558138428	1428710083	1398271484	1466938843	1210361572	1499728882	1192840454	1245759888
8	14	1345089600	1195283569	1414870972	1478843872	1287555908	1202834961	1451197632	1418215820	1396406494	1463886963	1230957886	1495312744	1206582886	1199016479
8	15	1397838257	1214273071	1431103882	1426111450	1276704834	1241813354	1556639282	1523657593	1336386108	1426247070	1194001343	1488026123	1204334106	1230909180
8	16	1377793701	1071851807	1398025391	1410481689	1292303345	1232818359	1512663574	1515162231	1354358276	1477111816	1207293945	1493104614	1215078125	1237239014
8	17	1094006226	859802368	1302618408	1330579712	1252289673	1246310913	1511164429	1379237427	1351136841	1482028809	1200574585	1450709473	1209581177	1178322876
8	18	719491089	482122314	1195725952	1128268433	1277722046	1235816650	1287787964	1272296509	1340455200	1376569214	1145651123	1358522095	1100891235	1059029785
8	19	458912903	325986420	1054682983	1072760742	1124110596	1107887451	1254306396	1180847046	1273144287	1352832397	1069254883	1251319702	961718262	1009851868
8	20	272182831	320711548	1045800781	1065018799	1149203857	1067909546	1233318115	1132873535	1159715942	1266870972	1033905273	1195896851	956970886	993053467
8	21	468407684	334426178	1073672485	1101537109	1134961670	971962585	1246810547	1215827759	1193286621	1237708496	1095401978	1241604126	1012190308	980150330
8	22	586564575	315436707	1195879028	1233002808	1121397827	988953186	1412219116	1388732178	1171414795	1240590820	1126369507	1321757568	1068659058	1028354492
8	23	821823364	467352692	1331102661	1327073975	1209902466	1079902832	1418715576	1409720581	1253815674	1290777344	1150471558	1383252563	1131624268	1132796753
8	24	985344055	840812866	1391746582	1379075928	1209563354	1128875854	1462691284	1420714478	1298915771	1354697388	1197799194	1414386597	1136371704	1197799194
8	25	1148864746	1019103149	1374747925	1438381592	1205833252	1137371094	1558138428	1406222412	1303154419	1396406494	1195900269	1429732788	1175350098	1203398682
8	26	1330319946	992728882	1375973022	1447292114	1198373047	1161357788	1471686279	1476183838	1340624756	1414039551	1203057861	1494650269	1178848145	1220197144
8	27	1383068604	917825806	1394349976	1497833374	1205494141	1232318604	1492174927	1449698486	1315531494	1439811035	1192248413	1485707642	1209581177	1280817383
8	28	1332429932	932595459	1395421997	1456056519	1270940063	1303279419	1484679077	1509665283	1363174805	1465921631	1217957275	1509996460	1191091431	1253063599
8	29	1410497925	935760376	1438301514	1454303589	1267888184	1155361206	1513663086	1541647583	1364022583	1464565186	1208900757	1502489014	1225072632	1218736328
8	30	1344034668	838702881	1411042358	1464236572	1216684448	1126377197	1498171631	1480181641	1380807983	1469651733	1171213989	1513750244	1183095825	1308571289
8	31	1283901245	861912292	1384089600	1408436646	1246864136	1149864136	1515162231	1462691284	1341133423	1504578857	1214597656	1501495361	1203834351	1220440552
8	32	1275461426	735315674	1377657593	1416908813	1274670166	1179347900	1424212524	1398726562	1329265015	1468295288	1190933838	1459541870	1162857056	1160307129
8	33	1222712769	753250183	1383170654	1417785278	1262462646	1202335205	1474184937	1402724365	1330112793	1527467896	1154707642	1464178833	1246810547	1197799194
8	34	1184733765	735315674	1381486084	1417639282	1218040771	1186843750	1505167725	1440703369	1357918823	1422347534	1174135376	1456450562	1230569580	1227744263
8	35	1203723267	779624512	1348254517	1401717285	1253646118	1156360596	1547144531	1435206421	1312140503	1444558472	1172090332	1469146973	1215827759	1149838623
8	36	1220602905	799668945	1377198242	1440864868	1253307007	1243812256	1514662476	1465189819	1385724854	1446253906	1196484619	1471023804	1191591187	1208511230
8	37	1279681274	797559021	1377810791	1463944458	1252628784	1119880737	1532652588	1448199219	1314683838	1440319702	1167854248	1499949707	1199336792	1203398682
8	38	1261746826	904111206	1383476929	1442325562	1232961060	1226321899	1483179932	1389231812	1339607544	1485250244	1181585083	1493546265	1203334595	1215814941
8	39	1226932739	873517029	1386846069	1441156982	1231604736	1148364990	1468188232	1452696777	1355206055	1460665527	1173112915	1487694824	1186094116	1174427490
9	0	1092430298	1477144409	1353040161	1385822876	1425230347	1414359375	1350214233	1360514160	1345805176	1367492188	1281452271	1502736938	1156371460	1139173706
9	1	1058817139	1411756104	1387189331	1361956177	1310155762	1364213501	1252340332	1347772217	1361066162	1390576782	1252460815	1463436401	1222145264	1126712036
9	2	982136902	1492112793	1352075439	1350332764	1348622559	1358869995	1322965210	1339140503	1305694336	1345067017	1242534424	1411846191	1175681152	1126497192
9	3	897053345	1331399414	1336447876	1347233154	1388719482	1390930542	1253452515	1365446533	1327302856	1340450073	1249152100	1443853760	1136056030	1116828613
9	4	1045161743	1414907349	1329888184	1377918945	1289292358	1368323730	1304613892	1360925171	1306099487	1379803955	1262387207	1459384888	1154158936	1122629761
9	5	1076674072	1386546143	1351689575	1328015747	1330367188	1370789917	1294604004	1298448364	1321360474	1380903198	1275622437	1437101074	1174876587	1124133667
9	6	1028355103	1458236938	1318119263	1336539551	1316023560	1334619263	1281257568	1357225952	1308125244	1365293579	1255769653	1450066162	1134849121	1119406860
9	7	947473206	1370002197	1345901611	1357306763	1274948730	1372023071	1268467285	1355992798	1326357422	1401569580	1220475708	1424811279	1104074219	1113390869
9	8	1002094727	1372365601	1388539795	1348627930	1264843018	1354759766	1264574585	1366679688	1338782349	1381343018	1276567871	1472755127	1212691528	1134661743
9	9	1013649292	1359760620	1330852783	1351107666	1341776855	1313245605	1292379639	1347361206	1289352905	1363754639	1205822510	1440612427	1129619385	1116183960
9	10	1011548462	1305401733	1357284668	1345528320	1345362671	1336674316	1217305908	1349005249	1338512207	1374087769	1225675293	1435750610	1165221802	1112531372
9	11	943271545	1385758423	1356319946	1392487061	1299398071	1416003418	1319628662	1358458984	1360661011	1401569580	1234656372	1449390869	1162405762	1117902832
9	12	941170715	1380243652	1369632324	1333904907	1321891357	1364624512	1293491821	1343661865	1310556274	1384640747	1252776001	1458709595	1152952026	1132513184
9	13	993691406	1403090210	1338184204	1355292114	1330041138	1374078247	1304613892	1348183228	1325006958	1369690674	1215433716	1445204224	1145911987	1138958862
9	14	1017850952	1477932129	1372140503	1345528320	1330041138	1400795288	1294604126	1352704590	1359850708	1384201050	1190854126	1426161743	1136257202	1137669678
9	15	994741821	1320370117	1368860596	1369550171	1311133667	1325987549	1282369873	1348594238	1341483398	1367052490	1240171021	1468703491	1173870972	1148842285
9	16	1066169922	1386546143	1365966675	1354827148	1362314209	1337907471	1319072510	1399973267	1320685181	1327039062	1235444214	1450606445	1186945190	1110597656
9	17	1099783203	1394424316	1364616089	1357616699	1315045532	1344895020	1282369873	1328864746	1296915894	1345726562	1217482056	1452092041	1140280029	1123703979
9	18	939069885	1453510010	1355162354	1359631470	1279186646	1360514160	1279033203	1405727661	1340943237	1389037842	1224414795	1478562378	1174474365	1141966919
9	19	1010498047	1364487427	1383137695	1351107666	1325477295	1312834473	1253452515	1365446533	1323251221	1377385620	1206767822	1433454712	1139676636	1135950806
9	20	1068270752	1435390381	1367124268	1354207153	1275600708	1357225952	1306838257	1354348755	1331219360	1344627319	1254194092	1438586670	1177089233	1152280029
9	21	1060917847	1367638672	1347252075	1313602661	1306895874	1365446533	1301277344	1370789917	1297591187	1360017090	1221421143	1443583618	1138670898	1105441162
9	22	732138367	1059604858	1344165161	1269588623	1326129272	1351060425	1238993896	1339140503	1346075195	1374747314	1233238281	1431428833	1177692627	1086748535
9	23	426467987	713756165	1184995361	1173501587	1326129272	1298859497	1219530396	1223229614	1319739868	1313627930	1112860840	1352152588	1067063965	1029811401
9	24	293065430	518379211	1181715454	1090742798	1172913696	1254057007	1160027588	1155409424	1308800537	1332095703	1048102905	1265988647	998474121	982972412
9	25	210082748	374997711	1137726685	1051068115	1156288208	1209665649	1175598389	1148833008	1234791382	1277351929	1074730835	1225067505	995054749	972659302
9	26	227939789	315911926	1083705444	1021002197	1226050171	1132391724	1135002930	1101564331	1156325439	1217771606	1014384583	1188738281	1052782837	928183777
9	27	220586899	258401794	1070778931	1050448242	1143574585	1082245850	1217862061	1136502075	1135662354	1222388428	1047315063	1148222290	935918640	983402161
9	28	242645584	356090271	1148916870	1051843018	1077072510	1064982544	1165588501	1163630127	1136607666	1158191162	995161987	1138903687	975342712	971584961
9	29	325628265	467959351	1143128906	1111664917	1187583374	1090877563	1203403442	1215420044	1166589478	1212055298	1063543945	1236006836	995054749	1019498169
9	30	405459717	747632019	1245383423	1165597656	1192147217	1123348999	1249003784	1299681519	1206970459	1238218018	1105140381	1275037231	1084965698	1019498169
9	31	487391998	777568787	1204095703	1234098389	1189213257	1172672729	1276808838	1324754395	1197651733	1275153442	1149257690	1274361938	1059621704	1087607910
9	32	568273865	916223389	1300755249	1259359985	1186931396	1189525024	1294604126	1278307861	1238437866	1267018799	1176515991	1347290649	1126401123	1094268555
9	33	781507874	1002094727	1277603271	1305078857	1279512695	1224051758	1342428833	1330919922	1313392334	1298897705	1225045044	1404148071	1132837769	1102003418
9	34	914910400	980823853	1364037354	1302444214	1272014893	1267210083	1306282227	1345717041	1290298218	1362215698	1231189941	1392668579	1154561157	1097706299
9	35	898103821	1100571045	1320434448	1335919678	1273970825	1237204712	1287930908	1374078247	1271120728	1338471436	1242692017	1401041870	1117148560	1101143921
9	36	899154175	1216379150	1311559448	1331735229	1342428833	1265976929	1295716309	1383120850	1306909790	1394314331	1235601685	1430348389	1188152100	1113820557
9	37	887599609	1211652222	1363265625	1343513672	1378613770	1292282959	1300165039	1384354004	1311906738	1415859985	1265380981	1414142090	1181715454	1127141724
9	38	923313721	1226620728	1335097290	1328480713	1267125000	1288583618	1272916138	1379421631	1286381714	1377165771	1246000854	1446284668	1123182861	1099425171
9	39	1005245972	1263647705	1341271240	1334369873	1302657959	1289816772	1349658081	1376955444	1316903687	1360017090	1231347534	1433859863	1172865234	1114250244
10	0	1396451782	1406846313	1442155273	1324194336	1356196777	1350593750	1566990967	1479140137	1175453003	1130182373	1424012207	1506367676	1098542603	1149818970
10	1	1354495850	1476394775	1408302856	1340825562	1393994873	1297231689	1506354858	1517813599	1169405273	1192134521	1421578369	1385005127	1130403687	1208103760
10	2	1267749146	1322178467	1428658569	1315626831	1409114136	1211318848	1537866455	1492031250	1130370117	1162485962	1418259399	1454390137	1118013306	1146643921
10	3	1261512451	1430281128	1446801636	1339061646	1330116089	1243336060	1492508789	1459087280	1171054688	1126421021	1405647827	1466158691	1088807251	1136892090
10	4	1365835327	1222391357	1450784302	1327470215	1390215088	1283357544	1479140137	1503490112	1138891968	1148325562	1396576294	1465177979	1132173706	1167508545
10	5	1317642700	1335785767	1429543579	1307311157	1403066406	1223592041	1436647095	1513516602	1190847168	1147661743	1394142456	1455616089	1138368896	1138252808
10	6	1288727173	1284380371	1432641235	1317894653	1386057251	1301500732	1518291016	1464816650	1121298584	1048980957	1441491455	1474004395	1100091431	1101286255
10	7	1365268311	1345613281	1446137817	1315122803	1353928955	1287092896	1505877319	1498715576	1149062988	1082390869	1401886475	1454145020	1131731201	1105822021
10	8	1377741699	1363000488	1462510864	1335785767	1380765625	1220390381	1517813599	1518768555	1176277710	1120668335	1397461304	1430362793	1058937500	1133943848
10	9	1338053711	1287404175	1453660645	1337801758	1408736206	1256676514	1482004883	1599935059	1184799438	1141245239	1306745728	1430608032	1102967773	1149592163
10	10	1370371094	1390215088	1403213989	1335785767	1384923340	1310038574	1454312744	1493941162	1163357666	1148989258	1367370239	1473514038	1048980957	1115120361
10	11	1250173096	1325202271	1464059692	1337297729	1397018799	1243869629	1469591187	1564126221	1138067261	1105180298	1373786743	1388437500	1146112915	1129861572
10	12	1342589478	1394750854	1378875610	1296979736	1360354614	1319643799	1443331421	1508264648	1167206177	1137483887	1376441772	1359506714	1103188965	1166374634
10	13	1323312378	1364512329	1375556763	1299499634	1398908691	1218255859	1447628418	1489166626	1184249634	1131288696	1361838867	1447525269	1059601318	1106275513
10	14	1350527100	1444644409	1508753662	1334525879	1407602173	1256142944	1514948975	1531182251	1173253906	1150095581	1421357056	1446789673	1126642334	1143242188
10	15	1287593262	1377363770	1380424438	1313862915	1351661011	1289760986	1540731201	1533569458	1152361816	1162264771	1386619629	1460274414	1114251953	1171817505
10	16	1332950928	1317642700	1412506714	1313610840	1319910522	1288693726	1545983154	1498238159	1122398193	1123323486	1403877686	1425214111	1138811401	1119202515
10	17	1362433472	1356196777	1470476196	1361236572	1406468262	1180368774	1512084229	1451925537	1155110718	1145006714	1424897217	1422271973	1065132812	1130995605
10	18	1202547363	923030273	1283292480	1163930298	1406090332	1264147217	1418026611	1441899048	1168305786	1143679077	1366706543	1435756714	1124429688	1028260254
10	19	916226562	493643524	1036369263	959064453	1375473877	1230529175	1318716919	1383650146	1114975952	1067345337	1322676270	1268300781	966230713	959316467
10	20	642379150	287265747	831706299	790736816	1241668457	1075779175	1119142822	1210813232	1007491882	1043007080	1162043457	1134434204	820643433	816212769
10	21	400849121	297849243	738335693	661719177	1110130981	880473999	1053732178	1060416504	863721558	906048767	1073319336	1023368958	755815002	759288757
10	22	378170258	229812607	699836914	680114319	978971497	777485229	1017445984	999302917	830184326	838786499	1026412720	1056713013	741875793	823016418
10	23	482493103	340183136	762674011	796280518	968765991	705446472	1099567383	1030337158	857948730	843211670	1124872192	1146938232	853610779	847056030
10	24	627637878	526149902	965788208	954528687	952134827	702244751	1227046509	1126782104	912378052	877506531	1184611694	1168758911	930165771	909876526
10	25	765979004	772593689	1157839600	1123360352	1021305359	899684326	1215110229	1260945557	995946289	949636475	1305639526	1336214844	925519409	1020776245
10	26	1045496216	1101437378	1310728394	1218359619	1112020874	983996399	1417549072	1365507080	1075391113	1052078613	1353652344	1410258301	1051857300	1091080688
10	27	1100492432	1145283203	1382637085	1321926514	1164938232	1096590332	1462906860	1446673584	1099856812	1080178223	1398567505	1415406982	1107614136	1100605835
10	28	1132809814	1273796875	1445695312	1375851807	1208028076	1136078247	1457177490	1438079468	1190022461	1134165039	1379318115	1436492310	1114694458	1178848022
10	29	1272851929	1373583862	1410072876	1320414551	1297231689	1240134277	1475797974	1453835327	1184249634	1153635742	1377990601	1441150635	1111596802	1200392944
10	30	1197444580	1328982178	1508974976	1320918579	1243936401	1215054077	1495373413	1466726440	1100681396	1164477295	1392593628	1418104004	1083718384	1151860107
10	31	1222391479	1242802368	1420914551	1318902588	1233352905	1175566162	1520200928	1522110596	1184524536	1209392578	1378654419	1436492310	1067345337	1095162964
10	32	1132242920	1126384155	1419808228	1282868408	1264725342	1240134277	1502535156	1460042114	1125696899	1143900391	1375335571	1399715698	1051857300	1130315186
10	33	1072710815	1107485107	1354094849	1226675171	1250362061	1216655029	1525452759	1485347046	1136967651	1145227905	1356307373	1428891724	1123544678	1083369873
10	34	989365967	993334778	1342810669	1248598145	1259055542	1189440308	1518291016	1511606812	1213388550	1110490479	1410294189	1387947144	1048538452	1091080688
10	35	1073844727	1056835571	1302984375	1188373169	1254519775	1220923950	1405135376	1486301880	1100131592	1133943848	1349005981	1431343506	1053406128	1090400391
10	36	1131675903	1022817322	1324888916	1234234863	1257165649	1187839478	1511606812	1455745117	1158409424	1123987183	1339049316	1425214111	1064247681	1081328857
10	37	1001839355	1045496216	1318029907	1255401733	1253007935	1122737793	1482004883	1529272461	1163632568	1117570801	1369140381	1407806519	1095223755	1107863037
10	38	1028487061	1070442871	1300108032	1258677612	1266993164	1153154175	1481527466	1544550781	1128720825	1083718384	1349448486	1431588745	1079293213	1072710815
10	39	1022250305	1105217163	1370910400	1275812744	1253763916	1138212769	1480095093	1606619263	1112501953	1137705200	1401665161	1408296875	1086594727	1113986328
11	0	1171879150	1282939575	1202729248	1174628662	1087974609	920453003	1277195068	1343958984	1035667114	1197250732	1193615112	1263643921	1034886353	1100902588
11	1	1139965210	1261238159	1188899902	1153025391	1106426636	983059753	1247706665	1314853516	1008962891	1200601685	1174259766	1237425415	1055676025	1078179932
11	2	1065924927	1161666748	1184006470	1142420166	1097026489	919786926	1268386841	1310768555	1033390015	1173793945	1164116333	1244642944	1064429565	1074094849
11	3	1162943237	1146348022	1231451782	1186019531	1079967041	937103699	1220133057	1313832275	1043533447	1203713257	1162149658	1264527710	1060709229	1084052002
11	4	1116987183	1119540283	1218899048	1174039429	1061515015	939767822	1241196167	1281663086	1006064758	1234589966	1174984253	1262171021	1036855957	1034266357
11	5	1032734497	1150177734	1175496094	1141241821	1113041504	946428101	1243494019	1358767090	1043119385	1154645630	1173742188	1256131958	1033354492	1067967407
11	6	1079967041	1178261963	1132944214	1127101440	1063952026	946095093	1245025879	1286769287	1034218018	1193421021	1174259766	1239045654	1052174561	1067456787
11	7	1009756470	1203793091	1248472534	1187394287	1137063965	904468262	1232005005	1239791992	1038151245	1220228760	1149522217	1236541626	1058958618	1071031128
11	8	1120816895	1222941406	1214431030	1122584473	1111648926	932774536	1272216553	1283705566	1043326416	1173793945	1191855591	1266589844	1042108032	1040904419
11	9	1053159424	1109327881	1236345215	1189161743	1069870605	951090332	1275663208	1340895264	1018278320	1184325562	1169602051	1255690063	1041451538	1064137695
11	10	1226771118	1233153809	1199750610	1151257812	1047588989	923450073	1257280762	1295960449	1033803955	1224537109	1160493652	1275427490	1075809082	1042946899
11	11	1159113525	1231877319	1205495117	1128869019	1092152344	905134277	1292513794	1296471069	1002545593	1201559082	1181919067	1260697998	1082593140	1050350952
11	12	1053159424	1143794922	1146135254	1169915161	1130100952	944430054	1221281860	1246430054	986398926	1172597168	1161942749	1256868408	1074058472	1101923828
11	13	1173155762	1189750977	1205707886	1169522461	1045500000	934106567	1209026978	1238770752	1009583923	1174990723	1158837524	1247441528	1079529419	1064903687
11	14	1091456055	1248472534	1139752441	1143205688	1093545044	904135254	1215537354	1316385376	1031526855	1187676514	1151592285	1269830322	1074933838	1079456421
11	15	1051882812	1252302246	1187836060	1181306030	1044107422	942431946	1271450562	1263791260	1055540039	1179777832	1168049438	1263938599	1093535034	1067712158
11	16	1072307739	1233153809	1203367554	1146348022	1105033936	915790771	1258046753	1248472534	1040221313	1181692627	1180263062	1279257202	1079748169	1041925659
11	17	1131029297	1201239990	1207622681	1182680786	1107471069	970405212	1255748901	1278088623	1044154419	1187915894	1179641968	1246557739	1042326904	1053925293
11	18	1045500000	1044223511	1126135864	1161077515	1096678345	910462524	1263408325	1258685059	1044154419	1203473877	1167635498	1263643921	1045171753	1080988281
11	19	779976196	712318726	997203613	1081734619	1085885620	908131409	1165751709	1278599243	1042291382	1192224243	1139275146	1233743042	1016503967	1010267090
11	20	451901123	371478027	854654785	920495667	1046544434	871832764	1003373657	1162177368	986812927	1153927612	1087315918	1155087524	884325623	926780273
11	21	353606232	270630035	756572693	842527466	926780273	811890137	959715393	1055457153	926780273	1062494141	996852844	1046089233	827646484	838953125
11	22	288501831	285948730	734232910	816014404	926432068	709987610	905334106	1004905518	883308289	982071106	963524353	997776428	765496399	796316162
11	23	255311371	252758240	800826660	814443237	865157349	731300537	985757141	991629333	840043396	970342773	966836548	1007203308	802480103	772827515
11	24	338287567	361265564	824868469	894964539	857498047	716647888	1103328003	1079456421	835489197	983985962	1001717590	1028266479	825239258	834357544
11	25	492750916	388073273	941460632	1012604126	902757751	712318726	1133582397	1193835938	910219482	1057467773	1043740479	1106480225	906209473	925758972
11	26	555302246	566791199	1027202759	1097446045	938617432	763269958	1179538452	1206090820	949137207	1111322510	1109465820	1185282959	947788696	978097839
11	27	810613586	712318726	1086562622	1129261841	957417603	801899719	1194857178	1232132568	961557800	1106535400	1123438965	1243317261	1009501099	1003373657
11	28	833591614	875717957	1099328125	1138295898	993277222	830205933	1284088501	1277067383	1001096558	1163741089	1146520508	1227262085	1015190918	1041670288
11	29	956141052	1017415771	1186772339	1193286011	987358643	851185852	1194091187	1319959717	1020348389	1239855835	1150971191	1234184937	1021537231	1059031494
11	30	1026351685	1092732666	1192091309	1194267944	1038536987	879825134	1242728027	1294428589	987640930	1227888062	1158113037	1243759155	1030071899	1020734802
11	31	1085073242	1174432251	1206771729	1172468384	1019040466	872165833	1332342285	1296471069	1045603516	1233871948	1160700684	1259666992	1060928101	1071286499
11	32	1062095215	1166772949	1176985352	1169522461	1074396606	854516052	1268386841	1270429321	1054918945	1233632568	1182643677	1258635864	1043858765	1026862305
11	33	981672180	1182091553	1182729858	1171486328	1081359619	894477783	1197920898	1327108521	1016829224	1243924805	1163391724	1267031738	1066180298	1066946167
11	34	928056763	1042946899	1191878540	1145169678	991188354	892146729	1186431885	1336299683	1079760010	1255174438	1184299683	1229471558	1042326904	1068222778
11	35	963800415	972736328	1087839111	1150472290	1063603882	882489258	1197154907	1239281372	1022832520	1222143555	1150350220	1238603760	1016722778	1037074707
11	36	919120911	878271057	1187410645	1106283813	1115130371	863840454	1175708862	1292896729	1007306824	1258525513	1152109741	1231828247	998996887	1037585327
11	37	814443237	745509155	1098902710	1131225708	1061166870	892479736	1248089600	1282684326	982879761	1208979126	1146934570	1221959473	1009719971	1005926758
11	38	782529297	819549500	1107413086	1119245728	1052463013	879159119	1191027466	1184134155	973771301	1210415161	1145381958	1209144775	1011908325	959204773
11	39	843804077	879547668	1101243042	1097446045	1025655396	837532288	1216303345	1218856445	1006271790	1232196411	1160390137	1213416382	999653381	998522705
12	0	1996534058	1413730713	1872002197	1727601685	1595816650	1904208740	1858653442	1954699097	1624402222	1704083252	1646585693	1809677124	1619787354	1647805420
12	1	1780146606	1398343140	1740223999	1717459839	1656725708	1716810425	1762683838	1778704102	1585207520	1637986694	1681385254	1789480957	1587771240	1605155151
12	2	1699362061	1534907715	1742371094	1655909668	1634285522	1828370117	1777261475	1810440796	1605240356	1638773560	1599180176	1774036865	1567295898	1666370850
12	3	1699362061	1404113525	1835769897	1657658325	1583634888	1739891724	1779691040	1890504150	1572142578	1642445557	1631494141	1788971802	1564689941	1623218750
12	4	1803228027	1402190063	1802758301	1697526001	1615692261	1786054321	1819172241	1803227905	1565174683	1627495239	1671442505	1811713745	1624999268	1656335449
12	5	1742639526	1377185303	1794706665	1748584717	1656725708	1773964111	1822209351	1827030518	1615474487	1652937134	1652977417	1856348877	1574741455	1563508423
12	6	1803227905	1348333740	1768404663	1682837891	1654161133	1831117920	1769972656	1797457642	1548408081	1695952271	1663985474	1821387573	1509592651	1553473022
12	7	1508941162	1446429199	1783166016	1706268921	1649031982	1771765991	1778476318	1790965942	1627450684	1644019287	1654042725	1813241211	1510709473	1649310669
12	8	1699362061	1454123047	1772430542	1597856689	1725328491	1777811035	1803987183	1852997070	1598925659	1633003174	1646408203	1802718750	1517410522	1548455322
12	9	1633003174	1357950928	1731098877	1716410767	1702888306	1773414551	1811883423	1847226685	1610901733	1606774414	1618710571	1765551147	1466036011	1632250610
12	10	1728213623	1415654175	1818593140	1652062866	1657366821	1753081055	1790624390	1797457642	1555811523	1633527832	1649071411	1806791992	1533046265	1496773315
12	11	1881127441	1396419800	1753911743	1749633789	1629156372	1796495972	1806416870	1933781616	1587602661	1633003174	1663097778	1755198486	1626860596	1552469482
12	12	1762835693	1400266602	1764110474	1678990967	1671472046	1726702393	1828890747	1892668091	1589344727	1669461182	1711923584	1835813354	1609735718	1612681641
12	13	1895553223	1438735474	1807589233	1675144165	1677242432	1805288818	1791231689	1915028076	1509213379	1640609619	1623859497	1827666992	1527834351	1607663940
12	14	1806113037	1363721191	1781824097	1668499512	1624027222	1768468628	1842860962	1871029297	1572578125	1651363403	1651024414	1801021606	1543470093	1521359863
12	15	1875357056	1346410156	1778066650	1690881348	1661854858	1814081665	1788194702	1907093872	1589780151	1647953613	1690972900	1800851929	1519644165	1558992432
12	16	1647429077	1381032227	1782897583	1670947510	1681089355	1811333862	1825853760	1820538940	1631152344	1612807129	1698252319	1807131470	1592610962	1667876099
12	17	1431041748	1015578003	1695671753	1661155518	1589405151	1804189697	1677647339	1925847412	1570836060	1612020264	1686534180	1803058228	1532673950	1575550781
12	18	937678528	482784241	1482035278	1349208008	1713787842	1750333252	1469308105	1787359619	1605022583	1675231567	1577519287	1691046021	1404982178	1405953369
12	19	695324707	392382385	1283965454	1148820190	1726610840	1820676392	1349042236	1556546387	1532730103	1568742798	1468326904	1562740967	1160766968	1262447754
12	20	507789001	428927826	1192445312	1096712280	1567606201	1649764648	1245176392	1506777344	1399685913	1531497925	1372983276	1461420776	1090033813	1081811279
12	21	279860992	323138458	1173389771	993545837	1402831177	1431041748	1243354126	1475761719	1162993530	1377797363	1291843628	1358403442	1113859741	917231506
12	22	455856018	405846497	1308657104	1186239868	1348974854	1511276733	1327783203	1498843140	1137734741	1303045288	1353275391	1401680908	1148481689	1185175537
12	23	678013733	590497070	1428089478	1378234497	1298965332	1396969238	1440760132	1546448364	1177582764	1363895996	1388430054	1515390381	1275801270	1310617432
12	24	753028015	742449036	1563625122	1462865967	1436812012	1475555664	1582892456	1713787842	1201535034	1418976440	1533132202	1622480835	1377061157	1367317261
12	25	1090592285	1052123413	1660244507	1582119385	1439376587	1628881592	1746891357	1715951782	1318030396	1494777588	1545205444	1699531738	1439976440	1414483398
12	26	1358912598	1288706909	1683862671	1589813232	1450917236	1720657349	1830105591	1779425293	1437356445	1577398193	1650846924	1758592773	1512198608	1577557861
12	27	1494515381	1319482056	1686546509	1610446533	1538754517	1701972412	1744461670	1828473145	1472413818	1584217773	1589947754	1792535889	1478321167	1503296265
12	28	1529137329	1292553833	1772698853	1694028809	1575299927	1754729736	1898134766	1903487427	1517270020	1612544800	1584798828	1791008423	1544959229	1516342163
12	29	1575299927	1250238037	1749617554	1692280273	1582352539	1822874512	1745676514	1865980225	1548190308	1674969238	1621551392	1741621216	1521505615	1565013672
12	30	1713787842	1298324097	1660512939	1717110107	1594534424	1770666748	1769365234	1840735107	1555158203	1611233398	1635045044	1773527710	1469758789	1548957153
12	31	1387764282	1267549072	1675005859	1605900146	1617615723	1827820557	1701943481	1817653809	1514657104	1657395996	1641081665	1774546021	1512570923	1485734375
12	32	1396419678	1198305054	1659976196	1602752686	1638773560	1766819946	1732313599	1856603516	1550585571	1625134644	1619243286	1750106934	1423968384	1517847534
12	33	1090592285	979032593	1657023926	1580021118	1662496094	1705269775	1697691650	1847947998	1535778687	1643494751	1627588013	1698852905	1492095581	1513833374
12	34	1234850464	1071357910	1630721924	1629680908	1620180298	1760774780	1754180176	1878963501	1522495972	1649265137	1611608643	1750616089	1411683228	1499282104
12	35	1191572998	1186764404	1630721924	1625134644	1584276001	1728351074	1667321533	1820538940	1500285645	1572677124	1566511230	1717691284	1400887085	1475699097
12	36	1113673584	1002113892	1643872925	1540153442	1604151611	1738792603	1630877319	1761393066	1486567505	1650052002	1548933960	1659818359	1442582397	1402440918
12	37	986726318	1155989380	1632332275	1596807495	1583634888	1679990234	1756609741	1758507935	1495930664	1615167725	1623859497	1704453491	1484277710	1490752075
12	38	1384879150	1194458252	1646825195	1559387817	1535548828	1695927246	1727454468	1732541382	1482212524	1605987549	1613916748	1755198486	1432903076	1373338379
12	39	1105018066	1163683105	1699429077	1573026733	1598381226	1626133789	1771187378	1824866699	1478293091	1628282104	1590657959	1664061157	1478693481	1435557617
